# Supplementary material for: Gene Expression Analysis of Different Organs and Identification of AP2 Transcription Factors in Flax (Linum usitatissimum L.)
Source: Plants (Basel). 2023 Sep 13;12(18):3260. doi: 10.3390/plants12183260 (PMC10535939; doi:10.3390/plants12183260)
Supplement: Supplementary file 1 [file plants-12-03260-s001.zip › Supplementary Table S1.xlsx]

## Sheet: LyPGO
GO_acc	term_type	Term	queryitem	querytotal	bgitem	bgtotal	pvalue	FDR
GO:0023052	BP	signaling	7	104	517	22108	0.012	0.93
GO:0007165	BP	signal transduction	7	104	517	22108	0.012	0.93
GO:0035556	BP	intracellular signal transduction	5	104	218	22108	0.004	0.93
GO:0044700	BP	single organism signaling	7	104	517	22108	0.012	0.93
GO:0006508	BP	proteolysis	9	104	809	22108	0.015	0.94
GO:0017171	MF	serine hydrolase activity	6	104	295	22108	0.0029	0.24
GO:0008236	MF	serine-type peptidase activity	6	104	295	22108	0.0029	0.24
GO:0008233	MF	peptidase activity	9	104	778	22108	0.012	0.48
GO:0070011	MF	peptidase activity, acting on L-amino acid peptides	9	104	745	22108	0.0089	0.48
GO:0003677	MF	DNA binding	13	104	1584	22108	0.036	0.98
GO:0005515	MF	protein binding	25	104	3669	22108	0.033	0.98

## Sheet: LyFGO
GO_acc	term_type	Term	queryitem	querytotal	bgitem	bgtotal	pvalue	FDR
GO:0071554	BP	cell wall organization or biogenesis	11	345	198	22108	0.00041	0.23
GO:0071555	BP	cell wall organization	7	345	139	22108	0.0075	0.72
GO:0045229	BP	external encapsulating structure organization	7	345	139	22108	0.0075	0.72
GO:0032502	BP	developmental process	7	345	128	22108	0.0049	0.72
GO:0044767	BP	single-organism developmental process	6	345	106	22108	0.0077	0.72
GO:0048856	BP	anatomical structure development	6	345	106	22108	0.0077	0.72
GO:0012511	CC	monolayer-surrounded lipid storage body	8	345	15	22108	1.1e-09	6e-08
GO:0005811	CC	lipid particle	8	345	15	22108	1.1e-09	6e-08
GO:0030312	CC	external encapsulating structure	9	345	175	22108	0.0022	0.059
GO:0005618	CC	cell wall	9	345	175	22108	0.0022	0.059
GO:0048046	CC	apoplast	5	345	64	22108	0.0042	0.088
GO:0016020	CC	membrane	60	345	2918	22108	0.016	0.28
GO:0071944	CC	cell periphery	10	345	292	22108	0.019	0.28
GO:0005576	CC	extracellular region	5	345	105	22108	0.028	0.36
GO:0031224	CC	intrinsic component of membrane	31	345	1397	22108	0.033	0.39
GO:0005694	CC	chromosome	5	345	146	22108	0.084	0.88
GO:0045735	MF	nutrient reservoir activity	11	345	49	22108	1.7e-09	6.8e-07
GO:0009055	MF	electron carrier activity	17	345	208	22108	8.2e-08	1.6e-05
GO:0016844	MF	strictosidine synthase activity	6	345	15	22108	5.6e-07	5.7e-05
GO:0016843	MF	amine-lyase activity	6	345	15	22108	5.6e-07	5.7e-05
GO:0016840	MF	carbon-nitrogen lyase activity	6	345	19	22108	1.7e-06	0.00014
GO:0016757	MF	transferase activity, transferring glycosyl groups	29	345	726	22108	6.4e-06	0.00043
GO:0004252	MF	serine-type endopeptidase activity	11	345	179	22108	0.00018	0.01
GO:0003677	MF	DNA binding	41	345	1584	22108	0.0012	0.061
GO:0008236	MF	serine-type peptidase activity	12	345	295	22108	0.003	0.12
GO:0017171	MF	serine hydrolase activity	12	345	295	22108	0.003	0.12

## Sheet: LyLGO
GO_acc	term_type	Term	queryitem	querytotal	bgitem	bgtotal	pvalue	FDR
GO:0006468	BP	protein phosphorylation	43	274	1655	22108	4.2e-06	0.0022
GO:0016310	BP	phosphorylation	44	274	1783	22108	1.2e-05	0.003
GO:0006796	BP	phosphate-containing compound metabolic process	48	274	2222	22108	0.00012	0.017
GO:0006793	BP	phosphorus metabolic process	48	274	2230	22108	0.00013	0.017
GO:0000003	BP	reproduction	7	274	105	22108	0.00046	0.034
GO:0044702	BP	single organism reproductive process	7	274	105	22108	0.00046	0.034
GO:0022414	BP	reproductive process	7	274	105	22108	0.00046	0.034
GO:0044703	BP	multi-organism reproductive process	6	274	88	22108	0.0011	0.036
GO:0044706	BP	multi-multicellular organism process	6	274	88	22108	0.0011	0.036
GO:0009875	BP	pollen-pistil interaction	6	274	88	22108	0.0011	0.036
GO:0004672	MF	protein kinase activity	43	274	1661	22108	4.6e-06	0.0014
GO:0016773	MF	phosphotransferase activity, alcohol group as acceptor	45	274	1848	22108	1.3e-05	0.0019
GO:0016301	MF	kinase activity	44	274	1863	22108	3.3e-05	0.0034
GO:0016772	MF	transferase activity, transferring phosphorus-containing groups	47	274	2148	22108	0.00011	0.0082
GO:0016740	MF	transferase activity	74	274	3979	22108	0.00016	0.01
GO:0003824	MF	catalytic activity	155	274	10361	22108	0.00086	0.044
GO:0016491	MF	oxidoreductase activity	41	274	2192	22108	0.0056	0.25
GO:0016705	MF	oxidoreductase activity, acting on paired donors, with incorporation or reduction of molecular oxygen	13	274	497	22108	0.011	0.36
GO:0030246	MF	carbohydrate binding	7	274	187	22108	0.01	0.36
GO:0005506	MF	iron ion binding	13	274	507	22108	0.012	0.38

## Sheet: LyRGO
GO_acc	term_type	Term	queryitem	querytotal	bgitem	bgtotal	pvalue	FDR
GO:0055114	BP	oxidation-reduction process	110	488	1936	22108	1.2e-19	8.4e-17
GO:0006979	BP	response to oxidative stress	29	488	179	22108	1.5e-15	5.3e-13
GO:0044710	BP	single-organism metabolic process	128	488	3287	22108	9.5e-11	2.2e-08
GO:0006950	BP	response to stress	44	488	641	22108	1.3e-10	2.4e-08
GO:2001141	BP	regulation of RNA biosynthetic process	64	488	1272	22108	1.8e-09	1.7e-07
GO:0009889	BP	regulation of biosynthetic process	64	488	1288	22108	2.9e-09	1.7e-07
GO:0006355	BP	regulation of transcription, DNA-templated	64	488	1272	22108	1.8e-09	1.7e-07
GO:0010556	BP	regulation of macromolecule biosynthetic process	64	488	1286	22108	2.7e-09	1.7e-07
GO:1903506	BP	regulation of nucleic acid-templated transcription	64	488	1272	22108	1.8e-09	1.7e-07
GO:0051252	BP	regulation of RNA metabolic process	64	488	1276	22108	2e-09	1.7e-07
GO:0030312	CC	external encapsulating structure	12	488	175	22108	0.00079	0.03
GO:0071944	CC	cell periphery	16	488	292	22108	0.0012	0.03
GO:0005618	CC	cell wall	12	488	175	22108	0.00079	0.03
GO:0005576	CC	extracellular region	6	488	105	22108	0.033	0.64
GO:0020037	MF	heme binding	61	488	617	22108	2.6e-21	7.6e-19
GO:0046906	MF	tetrapyrrole binding	61	488	620	22108	3.3e-21	7.6e-19
GO:0016491	MF	oxidoreductase activity	115	488	2192	22108	4.8e-18	7.4e-16
GO:0004601	MF	peroxidase activity	30	488	179	22108	2.1e-16	2.5e-14
GO:0016684	MF	oxidoreductase activity, acting on peroxide as acceptor	30	488	184	22108	4.2e-16	3.9e-14
GO:0016209	MF	antioxidant activity	30	488	198	22108	2.4e-15	1.9e-13
GO:0030414	MF	peptidase inhibitor activity	17	488	42	22108	4.4e-15	2e-13
GO:0004866	MF	endopeptidase inhibitor activity	17	488	42	22108	4.4e-15	2e-13
GO:0061135	MF	endopeptidase regulator activity	17	488	42	22108	4.4e-15	2e-13
GO:0061134	MF	peptidase regulator activity	17	488	42	22108	4.4e-15	2e-13

## Sheet: LySGO
GO_acc	term_type	Term	queryitem	querytotal	bgitem	bgtotal	pvalue	FDR
GO:0009733	BP	response to auxin	27	637	133	22108	6.1e-14	4.4e-11
GO:0071555	BP	cell wall organization	25	637	139	22108	5.5e-12	1.3e-09
GO:0045229	BP	external encapsulating structure organization	25	637	139	22108	5.5e-12	1.3e-09
GO:0042545	BP	cell wall modification	22	637	109	22108	1.5e-11	2.5e-09
GO:0009719	BP	response to endogenous stimulus	27	637	176	22108	2.1e-11	2.5e-09
GO:0009725	BP	response to hormone	27	637	176	22108	2.1e-11	2.5e-09
GO:0010033	BP	response to organic substance	27	637	183	22108	4.6e-11	4.7e-09
GO:0006468	BP	protein phosphorylation	94	637	1655	22108	6.5e-10	5.9e-08
GO:0071554	BP	cell wall organization or biogenesis	26	637	198	22108	1e-09	8e-08
GO:0016310	BP	phosphorylation	96	637	1783	22108	5.7e-09	4.1e-07
GO:0030312	CC	external encapsulating structure	24	637	175	22108	2e-09	1.1e-07
GO:0005618	CC	cell wall	24	637	175	22108	2e-09	1.1e-07
GO:0071944	CC	cell periphery	30	637	292	22108	1e-08	3.7e-07
GO:0004857	MF	enzyme inhibitor activity	36	637	201	22108	1.2e-16	7.2e-14
GO:0098772	MF	molecular function regulator	46	637	354	22108	4.6e-16	1.3e-13
GO:0030234	MF	enzyme regulator activity	43	637	315	22108	9e-16	1.7e-13
GO:0030599	MF	pectinesterase activity	22	637	109	22108	1.5e-11	2.1e-09
GO:0052689	MF	carboxylic ester hydrolase activity	22	637	136	22108	6.2e-10	7.1e-08
GO:0004672	MF	protein kinase activity	92	637	1661	22108	3.4e-09	2.8e-07
GO:0016301	MF	kinase activity	100	637	1863	22108	3e-09	2.8e-07
GO:0016773	MF	phosphotransferase activity, alcohol group as acceptor	99	637	1848	22108	4e-09	2.9e-07
GO:0030570	MF	pectate lyase activity	8	637	10	22108	1.2e-08	7.1e-07
GO:0016837	MF	carbon-oxygen lyase activity, acting on polysaccharides	8	637	10	22108	1.2e-08	7.1e-07
