# Supplementary material for: Gene Expression Analysis of Different Organs and Identification of AP2 Transcription Factors in Flax (Linum usitatissimum L.)
Source: Plants (Basel). 2023 Sep 13;12(18):3260. doi: 10.3390/plants12183260 (PMC10535939; doi:10.3390/plants12183260)
Supplement: Supplementary file 1 [file plants-12-03260-s001.zip › Supplementary Table S2.xlsx]

## Sheet: LP vs LL
GO_acc	term_type	Term	queryitem	querytotal	bgitem	bgtotal	pvalue	FDR
GO:0015979	BP	photosynthesis	110	6929	124	22108	8.1e-15	4.2e-11
GO:0044699	BP	single-organism process	1837	6929	5036	22108	1.4e-10	3.7e-07
GO:0008152	BP	metabolic process	3635	6929	10799	22108	8.2e-08	0.00014
GO:0007017	BP	microtubule-based process	116	6929	201	22108	2.3e-07	0.0003
GO:0006468	BP	protein phosphorylation	641	6929	1655	22108	1.6e-06	0.0013
GO:0006928	BP	movement of cell or subcellular component	74	6929	115	22108	2e-06	0.0013
GO:0019684	BP	photosynthesis, light reaction	44	6929	52	22108	2e-06	0.0013
GO:0007018	BP	microtubule-based movement	74	6929	115	22108	2e-06	0.0013
GO:0009765	BP	photosynthesis, light harvesting	37	6929	41	22108	4.7e-06	0.0017
GO:0008037	BP	cell recognition	60	6929	88	22108	4.9e-06	0.0017
GO:0034357	CC	photosynthetic membrane	64	6929	70	22108	1.4e-09	3e-07
GO:0044436	CC	thylakoid part	65	6929	71	22108	9.9e-10	3e-07
GO:0009579	CC	thylakoid	65	6929	71	22108	9.9e-10	3e-07
GO:0009521	CC	photosystem	62	6929	68	22108	2.6e-09	4.3e-07
GO:0015630	CC	microtubule cytoskeleton	114	6929	193	22108	1.2e-07	1.6e-05
GO:0005875	CC	microtubule associated complex	86	6929	137	22108	6.6e-07	7.2e-05
GO:0005871	CC	kinesin complex	74	6929	114	22108	1.6e-06	0.00015
GO:0009523	CC	photosystem II	40	6929	45	22108	2.5e-06	0.00021
GO:0044430	CC	cytoskeletal part	126	6929	242	22108	4e-06	0.00029
GO:0042651	CC	thylakoid membrane	37	6929	42	22108	6.8e-06	0.00045
GO:0003824	MF	catalytic activity	3527	6929	10361	22108	2.4e-09	6.7e-06
GO:0008017	MF	microtubule binding	82	6929	130	22108	1e-06	0.00096
GO:0015631	MF	tubulin binding	83	6929	132	22108	9.7e-07	0.00096
GO:0003777	MF	microtubule motor activity	74	6929	115	22108	2e-06	0.0011
GO:0004672	MF	protein kinase activity	642	6929	1661	22108	2e-06	0.0011
GO:0016491	MF	oxidoreductase activity	821	6929	2192	22108	3e-06	0.0014
GO:0003774	MF	motor activity	82	6929	138	22108	5.6e-06	0.0019
GO:0016773	MF	phosphotransferase activity, alcohol group as acceptor	698	6929	1848	22108	7.8e-06	0.0019
GO:0016301	MF	kinase activity	704	6929	1863	22108	6.8e-06	0.0019
GO:0008092	MF	cytoskeletal protein binding	91	6929	161	22108	8e-06	0.0019

## Sheet: LP vs LR
GO_acc	term_type	Term	queryitem	querytotal	bgitem	bgtotal	pvalue	FDR
GO:0055114	BP	oxidation-reduction process	824	6903	1936	22108	9.3e-15	4e-11
GO:0015979	BP	photosynthesis	106	6903	124	22108	1e-13	2.2e-10
GO:0008152	BP	metabolic process	3689	6903	10799	22108	1.4e-11	2.1e-08
GO:0044710	BP	single-organism metabolic process	1233	6903	3287	22108	1.9e-09	2e-06
GO:0006979	BP	response to oxidative stress	104	6903	179	22108	6.5e-07	0.00055
GO:0010556	BP	regulation of macromolecule biosynthetic process	512	6903	1286	22108	1.3e-06	0.00058
GO:2000112	BP	regulation of cellular macromolecule biosynthetic process	512	6903	1286	22108	1.3e-06	0.00058
GO:2001141	BP	regulation of RNA biosynthetic process	506	6903	1272	22108	1.6e-06	0.00058
GO:0009889	BP	regulation of biosynthetic process	512	6903	1288	22108	1.5e-06	0.00058
GO:0006355	BP	regulation of transcription, DNA-templated	506	6903	1272	22108	1.6e-06	0.00058
GO:0034357	CC	photosynthetic membrane	60	6903	70	22108	2e-08	4.3e-06
GO:0044436	CC	thylakoid part	61	6903	71	22108	1.4e-08	4.3e-06
GO:0009579	CC	thylakoid	61	6903	71	22108	1.4e-08	4.3e-06
GO:0009521	CC	photosystem	58	6903	68	22108	3.8e-08	6.2e-06
GO:0009523	CC	photosystem II	39	6903	45	22108	4.7e-06	0.00062
GO:0042651	CC	thylakoid membrane	36	6903	42	22108	1.3e-05	0.0014
GO:0009654	CC	photosystem II oxygen evolving complex	30	6903	36	22108	9.3e-05	0.0087
GO:0016491	MF	oxidoreductase activity	932	6903	2192	22108	1.4e-16	3.7e-13
GO:0020037	MF	heme binding	318	6903	617	22108	4.8e-13	6.4e-10
GO:0046906	MF	tetrapyrrole binding	318	6903	620	22108	7.5e-13	6.7e-10
GO:0003700	MF	transcription factor activity, sequence-specific DNA binding	311	6903	662	22108	2.3e-09	1.2e-06
GO:0001071	MF	nucleic acid binding transcription factor activity	311	6903	662	22108	2.3e-09	1.2e-06
GO:0016705	MF	oxidoreductase activity, acting on paired donors, with incorporation or reduction of molecular oxygen	246	6903	497	22108	3.6e-09	1.6e-06
GO:0005506	MF	iron ion binding	247	6903	507	22108	9.7e-09	3.7e-06
GO:0004601	MF	peroxidase activity	106	6903	179	22108	2.6e-07	8.7e-05
GO:0016684	MF	oxidoreductase activity, acting on peroxide as acceptor	107	6903	184	22108	4.3e-07	0.00013
GO:0003824	MF	catalytic activity	3466	6903	10361	22108	6.4e-07	0.00017

## Sheet: LF vs LP
GO_acc	term_type	Term	queryitem	querytotal	bgitem	bgtotal	pvalue	FDR
GO:0055114	BP	oxidation-reduction process	610	4976	1936	22108	7.3e-14	3e-10
GO:0044710	BP	single-organism metabolic process	948	4976	3287	22108	3.7e-13	7.6e-10
GO:0044699	BP	single-organism process	1340	4976	5036	22108	4e-10	5.5e-07
GO:0005975	BP	carbohydrate metabolic process	321	4976	992	22108	1.1e-08	1.1e-05
GO:0008152	BP	metabolic process	2636	4976	10799	22108	7.7e-08	6.4e-05
GO:0042493	BP	response to drug	49	4976	98	22108	1e-05	0.0052
GO:0015893	BP	drug transport	49	4976	98	22108	1e-05	0.0052
GO:0006855	BP	drug transmembrane transport	49	4976	98	22108	1e-05	0.0052
GO:0055085	BP	transmembrane transport	311	4976	1054	22108	1.5e-05	0.0067
GO:0044712	BP	single-organism catabolic process	60	4976	141	22108	5e-05	0.021
GO:0048046	CC	apoplast	34	4976	64	22108	8.9e-05	0.04
GO:0003824	MF	catalytic activity	2675	4976	10361	22108	8.6e-19	1.9e-15
GO:0016491	MF	oxidoreductase activity	695	4976	2192	22108	3e-16	3.2e-13
GO:0016798	MF	hydrolase activity, acting on glycosyl bonds	240	4976	673	22108	1.2e-09	8.3e-07
GO:0016705	MF	oxidoreductase activity, acting on paired donors, with incorporation or reduction of molecular oxygen	189	4976	497	22108	1.5e-09	8.3e-07
GO:0005506	MF	iron ion binding	189	4976	507	22108	5.1e-09	2.2e-06
GO:0004553	MF	hydrolase activity, hydrolyzing O-glycosyl compounds	226	4976	640	22108	7.1e-09	2.6e-06
GO:0020037	MF	heme binding	217	4976	617	22108	1.8e-08	5.7e-06
GO:0046906	MF	tetrapyrrole binding	217	4976	620	22108	2.5e-08	6.8e-06
GO:0090484	MF	drug transporter activity	49	4976	98	22108	1e-05	0.0022
GO:0015238	MF	drug transmembrane transporter activity	49	4976	98	22108	1e-05	0.0022

## Sheet: LF vs LL
GO_acc	term_type	Term	queryitem	querytotal	bgitem	bgtotal	pvalue	FDR
GO:0015979	BP	photosynthesis	115	7688	124	22108	8.8e-14	4.6e-10
GO:0008152	BP	metabolic process	4042	7688	10799	22108	9.5e-09	2.5e-05
GO:0044699	BP	single-organism process	1989	7688	5036	22108	2.5e-08	4.4e-05
GO:0019684	BP	photosynthesis, light reaction	47	7688	52	22108	2.8e-06	0.0036
GO:0009765	BP	photosynthesis, light harvesting	38	7688	41	22108	1.6e-05	0.017
GO:0044710	BP	single-organism metabolic process	1289	7688	3287	22108	4.2e-05	0.037
GO:0034357	CC	photosynthetic membrane	66	7688	70	22108	1e-08	2.7e-06
GO:0044436	CC	thylakoid part	67	7688	71	22108	7.6e-09	2.7e-06
GO:0009579	CC	thylakoid	67	7688	71	22108	7.6e-09	2.7e-06
GO:0009521	CC	photosystem	64	7688	68	22108	1.7e-08	3.5e-06
GO:0009523	CC	photosystem II	42	7688	45	22108	5.4e-06	0.00088
GO:0042651	CC	thylakoid membrane	39	7688	42	22108	1.2e-05	0.0017
GO:0009654	CC	photosystem II oxygen evolving complex	33	7688	36	22108	6.7e-05	0.0078
GO:0003824	MF	catalytic activity	3863	7688	10361	22108	1.7e-07	0.0005
GO:0016491	MF	oxidoreductase activity	892	7688	2192	22108	1.9e-05	0.028

## Sheet: LF vs LR
GO_acc	term_type	Term	queryitem	querytotal	bgitem	bgtotal	pvalue	FDR
GO:0055114	BP	oxidation-reduction process	808	6496	1936	22108	4e-18	1.7e-14
GO:0015979	BP	photosynthesis	110	6496	124	22108	2.1e-16	4.5e-13
GO:0008152	BP	metabolic process	3520	6496	10799	22108	2e-14	3e-11
GO:2001141	BP	regulation of RNA biosynthetic process	530	6496	1272	22108	5.5e-12	3.9e-09
GO:0006355	BP	regulation of transcription, DNA-templated	530	6496	1272	22108	5.5e-12	3.9e-09
GO:1903506	BP	regulation of nucleic acid-templated transcription	530	6496	1272	22108	5.5e-12	3.9e-09
GO:0010556	BP	regulation of macromolecule biosynthetic process	532	6496	1286	22108	1.2e-11	4.9e-09
GO:2000112	BP	regulation of cellular macromolecule biosynthetic process	532	6496	1286	22108	1.2e-11	4.9e-09
GO:0019219	BP	regulation of nucleobase-containing compound metabolic process	534	6496	1290	22108	1e-11	4.9e-09
GO:0044710	BP	single-organism metabolic process	1192	6496	3287	22108	1.3e-11	4.9e-09
GO:0034357	CC	photosynthetic membrane	60	6496	70	22108	3.1e-09	4.9e-07
GO:0044436	CC	thylakoid part	61	6496	71	22108	2.2e-09	4.9e-07
GO:0009579	CC	thylakoid	61	6496	71	22108	2.2e-09	4.9e-07
GO:0009521	CC	photosystem	58	6496	68	22108	6.3e-09	7.5e-07
GO:0009523	CC	photosystem II	36	6496	45	22108	1.2e-05	0.0011
GO:0042651	CC	thylakoid membrane	33	6496	42	22108	3.5e-05	0.0028
GO:0009522	CC	photosystem I	20	6496	20	22108	0.00014	0.0098
GO:0048046	CC	apoplast	40	6496	64	22108	0.00021	0.013
GO:0009654	CC	photosystem II oxygen evolving complex	27	6496	36	22108	0.0003	0.016
GO:0016491	MF	oxidoreductase activity	901	6496	2192	22108	8.5e-19	1.8e-15
GO:0003700	MF	transcription factor activity, sequence-specific DNA binding	349	6496	662	22108	2.2e-18	1.8e-15
GO:0001071	MF	nucleic acid binding transcription factor activity	349	6496	662	22108	2.2e-18	1.8e-15
GO:0046906	MF	tetrapyrrole binding	314	6496	620	22108	6.6e-15	4.2e-12
GO:0020037	MF	heme binding	312	6496	617	22108	9.4e-15	4.8e-12
GO:0003824	MF	catalytic activity	3334	6496	10361	22108	1.4e-10	6e-08
GO:0005506	MF	iron ion binding	245	6496	507	22108	2.1e-10	7.7e-08
GO:0043565	MF	sequence-specific DNA binding	185	6496	354	22108	3.8e-10	1.2e-07
GO:0016705	MF	oxidoreductase activity, acting on paired donors, with incorporation or reduction of molecular oxygen	238	6496	497	22108	7.2e-10	2e-07
GO:0016684	MF	oxidoreductase activity, acting on peroxide as acceptor	106	6496	184	22108	6e-08	1.4e-05

## Sheet: LF vs LS
GO_acc	term_type	Term	queryitem	querytotal	bgitem	bgtotal	pvalue	FDR
GO:0043043	BP	peptide biosynthetic process	467	9484	686	22108	8.1e-15	1.5e-11
GO:0006412	BP	translation	465	9484	679	22108	4.6e-15	1.5e-11
GO:0043604	BP	amide biosynthetic process	467	9484	686	22108	8.1e-15	1.5e-11
GO:0006518	BP	peptide metabolic process	473	9484	702	22108	1.8e-14	2.6e-11
GO:0043603	BP	cellular amide metabolic process	474	9484	709	22108	4.2e-14	4.8e-11
GO:1901566	BP	organonitrogen compound biosynthetic process	622	9484	1017	22108	1.1e-12	1e-09
GO:1901564	BP	organonitrogen compound metabolic process	779	9484	1342	22108	4.1e-12	3.3e-09
GO:0044267	BP	cellular protein metabolic process	1553	9484	3043	22108	1.3e-09	9e-07
GO:0044237	BP	cellular metabolic process	3171	9484	6673	22108	6.5e-09	4.1e-06
GO:0009987	BP	cellular process	3847	9484	8287	22108	1.4e-07	8.1e-05
GO:0005840	CC	ribosome	390	9484	482	22108	1.1e-20	1e-17
GO:1990904	CC	ribonucleoprotein complex	420	9484	564	22108	8.9e-18	2.7e-15
GO:0030529	CC	intracellular ribonucleoprotein complex	420	9484	564	22108	8.9e-18	2.7e-15
GO:0043232	CC	intracellular non-membrane-bounded organelle	607	9484	916	22108	3.4e-17	6.2e-15
GO:0043228	CC	non-membrane-bounded organelle	607	9484	916	22108	3.4e-17	6.2e-15
GO:0044444	CC	cytoplasmic part	595	9484	1098	22108	1.7e-06	0.00026
GO:0043229	CC	intracellular organelle	1115	9484	2275	22108	6.9e-05	0.0078
GO:0043226	CC	organelle	1115	9484	2275	22108	6.9e-05	0.0078
GO:0005737	CC	cytoplasm	672	9484	1317	22108	9.8e-05	0.0099
GO:0009579	CC	thylakoid	57	9484	71	22108	0.00036	0.03
GO:0003735	MF	structural constituent of ribosome	395	9484	489	22108	7.8e-21	2.6e-17
GO:0005198	MF	structural molecule activity	406	9484	535	22108	3.7e-18	6e-15

## Sheet: LR vs LL
GO_acc	term_type	Term	queryitem	querytotal	bgitem	bgtotal	pvalue	FDR
GO:0008152	BP	metabolic process	4170	7637	10799	22108	2.3e-18	1.2e-14
GO:0015979	BP	photosynthesis	120	7637	124	22108	2.3e-15	6.1e-12
GO:0006412	BP	translation	387	7637	679	22108	3.8e-15	6.2e-12
GO:0055114	BP	oxidation-reduction process	905	7637	1936	22108	4.8e-15	6.2e-12
GO:0043043	BP	peptide biosynthetic process	387	7637	686	22108	1.2e-14	8.6e-12
GO:0006518	BP	peptide metabolic process	394	7637	702	22108	1.2e-14	8.6e-12
GO:0043604	BP	amide biosynthetic process	387	7637	686	22108	1.2e-14	8.6e-12
GO:0043603	BP	cellular amide metabolic process	395	7637	709	22108	2.4e-14	1.6e-11
GO:1901564	BP	organonitrogen compound metabolic process	657	7637	1342	22108	6.2e-14	3.6e-11
GO:0044710	BP	single-organism metabolic process	1390	7637	3287	22108	5.5e-12	2.8e-09
GO:0005840	CC	ribosome	329	7637	482	22108	4.2e-21	3.3e-18
GO:0043232	CC	intracellular non-membrane-bounded organelle	501	7637	916	22108	8.1e-17	2.1e-14
GO:0043228	CC	non-membrane-bounded organelle	501	7637	916	22108	8.1e-17	2.1e-14
GO:1990904	CC	ribonucleoprotein complex	344	7637	564	22108	1.4e-16	2.1e-14
GO:0030529	CC	intracellular ribonucleoprotein complex	344	7637	564	22108	1.4e-16	2.1e-14
GO:0009579	CC	thylakoid	69	7637	71	22108	1.6e-09	1.8e-07
GO:0044436	CC	thylakoid part	69	7637	71	22108	1.6e-09	1.8e-07
GO:0034357	CC	photosynthetic membrane	68	7637	70	22108	2.2e-09	2.1e-07
GO:0009521	CC	photosystem	66	7637	68	22108	3.8e-09	3.3e-07
GO:0009523	CC	photosystem II	44	7637	45	22108	1.3e-06	9.7e-05
GO:0003735	MF	structural constituent of ribosome	329	7637	489	22108	2.1e-20	6.1e-17
GO:0005198	MF	structural molecule activity	339	7637	535	22108	4.1e-18	6e-15
GO:0016491	MF	oxidoreductase activity	1020	7637	2192	22108	1.6e-16	1.5e-13
GO:0020037	MF	heme binding	306	7637	617	22108	1.6e-07	9.4e-05
GO:0046906	MF	tetrapyrrole binding	308	7637	620	22108	1.3e-07	9.4e-05
GO:0003824	MF	catalytic activity	3826	7637	10361	22108	5.8e-07	0.00028
GO:0016684	MF	oxidoreductase activity, acting on peroxide as acceptor	110	7637	184	22108	5.5e-06	0.002
GO:0004601	MF	peroxidase activity	108	7637	179	22108	5e-06	0.002
GO:0016209	MF	antioxidant activity	115	7637	198	22108	9.2e-06	0.003
GO:0016705	MF	oxidoreductase activity, acting on paired donors, with incorporation or reduction of molecular oxygen	237	7637	497	22108	2.9e-05	0.0086

## Sheet: LS vs LP
GO_acc	term_type	Term	queryitem	querytotal	bgitem	bgtotal	pvalue	FDR
GO:0006412	BP	translation	449	9082	679	22108	3.3e-15	1.1e-11
GO:0043043	BP	peptide biosynthetic process	451	9082	686	22108	5.6e-15	1.1e-11
GO:0043604	BP	amide biosynthetic process	451	9082	686	22108	5.6e-15	1.1e-11
GO:0006518	BP	peptide metabolic process	455	9082	702	22108	2.2e-14	3.2e-11
GO:0043603	BP	cellular amide metabolic process	457	9082	709	22108	3.6e-14	4.2e-11
GO:1901566	BP	organonitrogen compound biosynthetic process	604	9082	1017	22108	2.5e-13	2.4e-10
GO:1901564	BP	organonitrogen compound metabolic process	740	9082	1342	22108	3.1e-11	2.5e-08
GO:0044267	BP	cellular protein metabolic process	1489	9082	3043	22108	1.6e-09	1.1e-06
GO:0009987	BP	cellular process	3731	9082	8287	22108	1.8e-09	1.1e-06
GO:0044237	BP	cellular metabolic process	3044	9082	6673	22108	4.7e-09	2.7e-06
GO:0005840	CC	ribosome	372	9082	482	22108	7.2e-20	7.1e-17
GO:0043232	CC	intracellular non-membrane-bounded organelle	586	9082	916	22108	2.2e-17	7.2e-15
GO:0043228	CC	non-membrane-bounded organelle	586	9082	916	22108	2.2e-17	7.2e-15
GO:0030529	CC	intracellular ribonucleoprotein complex	399	9082	564	22108	8.4e-17	1.7e-14
GO:1990904	CC	ribonucleoprotein complex	399	9082	564	22108	8.4e-17	1.7e-14
GO:0044444	CC	cytoplasmic part	572	9082	1098	22108	1.6e-06	0.00027
GO:0005737	CC	cytoplasm	661	9082	1317	22108	9.6e-06	0.0013
GO:0043229	CC	intracellular organelle	1085	9082	2275	22108	1.2e-05	0.0013
GO:0043226	CC	organelle	1085	9082	2275	22108	1.2e-05	0.0013
GO:0005623	CC	cell	1487	9082	3209	22108	1.9e-05	0.0017
GO:0003735	MF	structural constituent of ribosome	373	9082	489	22108	2.4e-19	7.7e-16
GO:0005198	MF	structural molecule activity	385	9082	535	22108	4.6e-17	7.3e-14

## Sheet: LS vs LL
GO_acc	term_type	Term	queryitem	querytotal	bgitem	bgtotal	pvalue	FDR
GO:0015979	BP	photosynthesis	119	9358	124	22108	2.1e-10	1.2e-06
GO:0008152	BP	metabolic process	4860	9358	10799	22108	2.9e-07	0.00082
GO:0006796	BP	phosphate-containing compound metabolic process	1115	9358	2222	22108	6.4e-07	0.0011
GO:0006793	BP	phosphorus metabolic process	1117	9358	2230	22108	7.9e-07	0.0011
GO:0016310	BP	phosphorylation	905	9358	1783	22108	2.2e-06	0.0021
GO:0006468	BP	protein phosphorylation	847	9358	1655	22108	1.9e-06	0.0021
GO:0044237	BP	cellular metabolic process	3035	9358	6673	22108	4.3e-05	0.035
GO:0019684	BP	photosynthesis, light reaction	49	9358	52	22108	5.5e-05	0.038
GO:0009987	BP	cellular process	3724	9358	8287	22108	6.2e-05	0.038
GO:0044267	BP	cellular protein metabolic process	1442	9358	3043	22108	8e-05	0.044
GO:0034357	CC	photosynthetic membrane	68	9358	70	22108	1.1e-06	0.00035
GO:0009579	CC	thylakoid	69	9358	71	22108	9e-07	0.00035
GO:0044436	CC	thylakoid part	69	9358	71	22108	9e-07	0.00035
GO:0009521	CC	photosystem	66	9358	68	22108	1.6e-06	0.00038
GO:0005840	CC	ribosome	274	9358	482	22108	5.8e-05	0.011
GO:0009523	CC	photosystem II	44	9358	45	22108	7.3e-05	0.012
GO:0042651	CC	thylakoid membrane	41	9358	42	22108	0.00013	0.018
GO:0009654	CC	photosystem II oxygen evolving complex	35	9358	36	22108	0.00041	0.049
GO:0016773	MF	phosphotransferase activity, alcohol group as acceptor	938	9358	1848	22108	1.4e-06	0.0015
GO:0016772	MF	transferase activity, transferring phosphorus-containing groups	1077	9358	2148	22108	1.1e-06	0.0015
GO:0016301	MF	kinase activity	943	9358	1863	22108	1.9e-06	0.0015
GO:0004672	MF	protein kinase activity	853	9358	1661	22108	1.2e-06	0.0015
GO:0003824	MF	catalytic activity	4617	9358	10361	22108	3.2e-05	0.021
GO:0003735	MF	structural constituent of ribosome	276	9358	489	22108	7.8e-05	0.043

## Sheet: LS vs LR
GO_acc	term_type	Term	queryitem	querytotal	bgitem	bgtotal	pvalue	FDR
GO:0043043	BP	peptide biosynthetic process	466	9907	686	22108	2.2e-12	4.6e-09
GO:0006412	BP	translation	465	9907	679	22108	9.9e-13	4.6e-09
GO:0043604	BP	amide biosynthetic process	466	9907	686	22108	2.2e-12	4.6e-09
GO:0006518	BP	peptide metabolic process	472	9907	702	22108	4.8e-12	7.5e-09
GO:0043603	BP	cellular amide metabolic process	474	9907	709	22108	8e-12	9.9e-09
GO:0044267	BP	cellular protein metabolic process	1648	9907	3043	22108	1.6e-11	1.7e-08
GO:1901566	BP	organonitrogen compound biosynthetic process	615	9907	1017	22108	1.6e-09	1.4e-06
GO:1901564	BP	organonitrogen compound metabolic process	776	9907	1342	22108	4.2e-09	3.2e-06
GO:0044260	BP	cellular macromolecule metabolic process	2644	9907	5322	22108	3.4e-07	0.00023
GO:0019538	BP	protein metabolic process	1892	9907	3733	22108	9.4e-07	0.00058
GO:0005840	CC	ribosome	388	9907	482	22108	7e-18	6.7e-15
GO:0043232	CC	intracellular non-membrane-bounded organelle	612	9907	916	22108	6.9e-15	2.2e-12
GO:0043228	CC	non-membrane-bounded organelle	612	9907	916	22108	6.9e-15	2.2e-12
GO:0030529	CC	intracellular ribonucleoprotein complex	415	9907	564	22108	1.2e-14	2.2e-12
GO:1990904	CC	ribonucleoprotein complex	415	9907	564	22108	1.2e-14	2.2e-12
GO:0003735	MF	structural constituent of ribosome	392	9907	489	22108	7.5e-18	2.3e-14
GO:0005198	MF	structural molecule activity	402	9907	535	22108	3.4e-15	5.3e-12
GO:0004672	MF	protein kinase activity	892	9907	1661	22108	3.6e-06	0.0038
GO:0016773	MF	phosphotransferase activity, alcohol group as acceptor	978	9907	1848	22108	6.8e-06	0.0049
GO:0016301	MF	kinase activity	984	9907	1863	22108	7.9e-06	0.0049
GO:0016772	MF	transferase activity, transferring phosphorus-containing groups	1105	9907	2148	22108	5e-05	0.026
