# Supplementary material for: Gene Expression Analysis of Different Organs and Identification of AP2 Transcription Factors in Flax (Linum usitatissimum L.)
Source: Plants (Basel). 2023 Sep 13;12(18):3260. doi: 10.3390/plants12183260 (PMC10535939; doi:10.3390/plants12183260)
Supplement: Supplementary file 1 [file plants-12-03260-s001.zip › Supplementary Table S3.xlsx]

## Sheet: AP2类
	NAME	DESCRIPTION	LyP	LyF	LyL	LyR	LyS
Lus10015055	RNA.regulation of transcription.AP2/EREBP, APETALA2/Ethylene-responsive element binding protein family	moderately similar to ( 246) AT4G36920 | Symbols: AP2, FLO2, FL1 | AP2 (APETALA 2); transcription factor | chr4:17400998-17403140 FORWARDweakly similar to ( 136) BBM1_BRANA Protein BABY BOOM 1 (BnBBM1) - Brassica napus (Rape)moderately similar to ( 272) loc_os03g60430 12003.m10932 protein floral homeotic protein, putative, expressedAP2 AP2 no original description	265.395	57.3333	227.094	80	61.0433
Lus10023185	not assigned.no ontology.pentatricopeptide (PPR) repeat-containing protein	moderately similar to ( 366) AT3G02650 | Symbols: | pentatricopeptide (PPR) repeat-containing protein | chr3:566271-569865 FORWARDmoderately similar to ( 364) loc_os06g08120 12006.m05534 protein expressed proteinDUF247 no original description	1.02337	1.66667	3.78686	4	4.3853
Lus10026477	RNA.regulation of transcription.AP2/EREBP, APETALA2/Ethylene-responsive element binding protein family	moderately similar to ( 251) AT4G36920 | Symbols: AP2, FLO2, FL1 | AP2 (APETALA 2); transcription factor | chr4:17400998-17403140 FORWARDweakly similar to ( 119) BBM2_BRANA Protein BABY BOOM 2 (BnBBM2) - Brassica napus (Rape)moderately similar to ( 265) loc_os03g60430 12003.m10932 protein floral homeotic protein, putative, expressedAP2 AP2 no original description	59.0146	20.6667	27.0817	96.3333	11.1818
Lus10019905	RNA.regulation of transcription.AP2/EREBP, APETALA2/Ethylene-responsive element binding protein family	moderately similar to ( 249) AT4G36920 | Symbols: AP2, FLO2, FL1 | AP2 (APETALA 2); transcription factor | chr4:17400998-17403140 FORWARDweakly similar to ( 116) BBM1_BRANA Protein BABY BOOM 1 (BnBBM1) - Brassica napus (Rape)moderately similar to ( 263) loc_os03g60430 12003.m10932 protein floral homeotic protein, putative, expressedAP2 AP2 no original description	150.436	21.6667	71.6717	206.333	53.1339
Lus10004990	RNA.regulation of transcription.AP2/EREBP, APETALA2/Ethylene-responsive element binding protein family	moderately similar to ( 295) AT4G36920 | Symbols: AP2, FLO2, FL1 | AP2 (APETALA 2); transcription factor | chr4:17400998-17403140 FORWARDweakly similar to ( 111) BBM2_BRANA Protein BABY BOOM 2 (BnBBM2) - Brassica napus (Rape)moderately similar to ( 250) loc_os04g55560 12004.m35488 protein AP2 domain containing protein, expressedAP2 AP2 no original description	123.487	77.6667	400.223	812.667	480.613
Lus10041595	RNA.regulation of transcription.AP2/EREBP, APETALA2/Ethylene-responsive element binding protein family	moderately similar to ( 315) AT4G36920 | Symbols: AP2, FLO2, FL1 | AP2 (APETALA 2); transcription factor | chr4:17400998-17403140 FORWARDweakly similar to ( 121) BBM1_BRANA Protein BABY BOOM 1 (BnBBM1) - Brassica napus (Rape)moderately similar to ( 271) loc_os04g55560 12004.m35488 protein AP2 domain containing protein, expressedAP2 AP2 no original description	241.516	136	194.415	43	292.951
Lus10031831	RNA.regulation of transcription.AP2/EREBP, APETALA2/Ethylene-responsive element binding protein family	moderately similar to ( 479) AT3G20840 | Symbols: PLT1 | PLT1 (PLETHORA 1); transcription factor | chr3:7300764-7303370 FORWARDmoderately similar to ( 351) BBM1_BRANA Protein BABY BOOM 1 (BnBBM1) - Brassica napus (Rape)moderately similar to ( 340) loc_os04g55970 12004.m35217 protein DNA binding protein, putative, expressedAP2 no original description	1.02337	5.66667	1.03023	105	1.01604
Lus10031260	RNA.regulation of transcription.AP2/EREBP, APETALA2/Ethylene-responsive element binding protein family	highly similar to ( 536) AT1G51190 | Symbols: PLT2 | PLT2 (PLETHORA 2); transcription factor | chr1:18977517-18980305 FORWARDmoderately similar to ( 348) BBM1_BRANA Protein BABY BOOM 1 (BnBBM1) - Brassica napus (Rape)moderately similar to ( 342) loc_os01g67410 12001.m12845 protein AP2/EREBP transcription factor BABY BOOM, putative, expressedAP2 AP2 no original description	1.02337	16.6667	1.03023	183.667	1.01604
Lus10011836	RNA.regulation of transcription.AP2/EREBP, APETALA2/Ethylene-responsive element binding protein family	weakly similar to ( 110) AT4G13040 | Symbols: | AP2 domain-containing transcription factor family protein | chr4:7613720-7615310 FORWARDweakly similar to ( 130) loc_os02g29550 12002.m33690 protein DNA binding protein, putative, expressed no original description	183.866	68.3333	371.788	245	228.949
Lus10022769	RNA.regulation of transcription.AP2/EREBP, APETALA2/Ethylene-responsive element binding protein family	weakly similar to ( 110) AT4G13040 | Symbols: | AP2 domain-containing transcription factor family protein | chr4:7613720-7615310 FORWARDweakly similar to ( 127) loc_os02g29550 12002.m33690 protein DNA binding protein, putative, expressed no original description	108.819	98.3333	205.888	139.333	77.1798
Lus10036282	RNA.regulation of transcription.AP2/EREBP, APETALA2/Ethylene-responsive element binding protein family	moderately similar to ( 260) AT1G50680 | Symbols: | AP2 domain-containing transcription factor, putative | chr1:18777601-18778614 REVERSEweakly similar to ( 166) loc_os01g49830 12001.m11168 protein DNA-binding protein RAV1, putative, expressed no original description	310.082	127.333	1327.47	641.667	677.898
Lus10011830	hormone metabolism.ethylene.signal transduction	weakly similar to ( 117) AT3G23230 | Symbols: | ethylene-responsive factor, putative | chr3:8289647-8290066 REVERSEvery weakly similar to (98.2) ERF2_TOBAC Ethylene-responsive transcription factor 2 (Ethylene-responsive element-binding factor 2) (EREBP-2) (NtERF2) - Nicotiana tabacum (Common tobacco)weakly similar to ( 110) loc_os10g41330 12010.m06897 protein ethylene-responsive transcription fac…	1.3645	1	1.03023	1	1.01604
Lus10039324	RNA.regulation of transcription.AP2/EREBP, APETALA2/Ethylene-responsive element binding protein family	weakly similar to ( 167) AT4G27950 | Symbols: CRF4 | CRF4 (CYTOKININ RESPONSE FACTOR 4); DNA binding / transcription factor | chr4:13909732-13910739 REVERSEvery weakly similar to (91.3) ERF4_TOBAC Ethylene-responsive transcription factor 4 (Ethylene-responsive element-binding factor 4 homolog) (EREBP-3) (NtERF3) - Nicotiana tabacum (Common tobacco)weakly similar to ( 103) loc_os01g12440 12001.m07…	46.7341	25.6667	38.3501	246.667	104.775
Lus10027573	RNA.regulation of transcription.AP2/EREBP, APETALA2/Ethylene-responsive element binding protein family	weakly similar to ( 178) AT4G27950 | Symbols: CRF4 | CRF4 (CYTOKININ RESPONSE FACTOR 4); DNA binding / transcription factor | chr4:13909732-13910739 REVERSEvery weakly similar to (91.3) ERF2_NICSY Ethylene-responsive transcription factor 2 (Ethylene-responsive element-binding factor 2) (EREBP-2) (NsERF2) - Nicotiana sylvestris (Wood tobacco)weakly similar to ( 108) loc_os01g12440 12001.m07859 pro…	20.1264	23	48.398	153.333	24.0346
Lus10017550	RNA.regulation of transcription.AP2/EREBP, APETALA2/Ethylene-responsive element binding protein family	weakly similar to ( 139) AT4G23750 | Symbols: CRF2 | CRF2 (CYTOKININ RESPONSE FACTOR 2); DNA binding / transcription factor | chr4:12376751-12377782 FORWARDvery weakly similar to (85.9) ERF4_TOBAC Ethylene-responsive transcription factor 4 (Ethylene-responsive element-binding factor 4 homolog) (EREBP-3) (NtERF3) - Nicotiana tabacum (Common tobacco)very weakly similar to (94.0) loc_os01g12440 1200…	55.6033	14.3333	43.6249	27	47.7539
Lus10032353	RNA.regulation of transcription.AP2/EREBP, APETALA2/Ethylene-responsive element binding protein family	weakly similar to ( 131) AT4G23750 | Symbols: CRF2 | CRF2 (CYTOKININ RESPONSE FACTOR 2); DNA binding / transcription factor | chr4:12376751-12377782 FORWARDvery weakly similar to (80.5) ERF4_NICSY Ethylene-responsive transcription factor 4 (Ethylene-responsive element-binding factor 4 homolog) (EREBP-3) (NsERF3) - Nicotiana sylvestris (Wood tobacco)very weakly similar to (90.9) loc_os01g46870 120…	19.7852	17.3333	47.2097	95.6667	4.06105
Lus10033938	RNA.regulation of transcription.AP2/EREBP, APETALA2/Ethylene-responsive element binding protein family	weakly similar to ( 132) AT4G23750 | Symbols: CRF2 | CRF2 (CYTOKININ RESPONSE FACTOR 2); DNA binding / transcription factor | chr4:12376751-12377782 FORWARDvery weakly similar to (92.8) loc_os01g46870 12001.m10884 protein ap2 domain protein, putative, expressedAP2 AP2 no original description	91.0803	24	77.603	109	91.1426
Lus10003037	RNA.regulation of transcription.AP2/EREBP, APETALA2/Ethylene-responsive element binding protein family	very weakly similar to (93.6) AT2G46310 | Symbols: CRF5 | CRF5 (CYTOKININ RESPONSE FACTOR 5); DNA binding / transcription factor | chr2:19011614-19012498 FORWARDAP2 AP2 no original description	4.43462	12.3333	2.0536	7	2.71228
Lus10005149	hormone metabolism.ethylene.signal transduction	no original description	4.77574	14	1.72176	12	10.4911
Lus10013614	RNA.regulation of transcription.AP2/EREBP, APETALA2/Ethylene-responsive element binding protein family	weakly similar to ( 108) AT5G19790 | Symbols: RAP2.11 | RAP2.11 (related to AP2 11); DNA binding / transcription factor | chr5:6689271-6690032 REVERSEweakly similar to ( 117) loc_os07g10410 12007.m05496 protein conserved hypothetical proteinAP2 AP2 no original description	1.3645	1	2.06289	14.3333	4.06944
Lus10010652	RNA.regulation of transcription.AP2/EREBP, APETALA2/Ethylene-responsive element binding protein family	weakly similar to ( 104) AT5G19790 | Symbols: RAP2.11 | RAP2.11 (related to AP2 11); DNA binding / transcription factor | chr5:6689271-6690032 REVERSEweakly similar to ( 114) loc_os07g10410 12007.m05496 protein conserved hypothetical proteinAP2 AP2 no original description	11.2571	1.66667	3.44574	45.6667	11.167
Lus10021678	RNA.regulation of transcription.AP2/EREBP, APETALA2/Ethylene-responsive element binding protein family	weakly similar to ( 124) AT3G25890 | Symbols: | AP2 domain-containing transcription factor, putative | chr3:9476052-9477050 FORWARD no original description	244.586	194.333	113.248	146.333	71.7973
Lus10035018	RNA.regulation of transcription.AP2/EREBP, APETALA2/Ethylene-responsive element binding protein family	weakly similar to ( 133) AT3G25890 | Symbols: | AP2 domain-containing transcription factor, putative | chr3:9476052-9477050 FORWARD no original description	134.062	220.667	91.5805	121.333	37.8971
Lus10034316	RNA.regulation of transcription.AP2/EREBP, APETALA2/Ethylene-responsive element binding protein family	weakly similar to ( 115) AT1G68550 | Symbols: | AP2 domain-containing transcription factor, putative | chr1:25725810-25726784 REVERSE no original description	800.278	301	812.925	611.333	319.964
Lus10041456	RNA.regulation of transcription.AP2/EREBP, APETALA2/Ethylene-responsive element binding protein family	weakly similar to ( 106) AT1G68550 | Symbols: | AP2 domain-containing transcription factor, putative | chr1:25725810-25726784 REVERSEvery weakly similar to (82.8) loc_os09g13940 12009.m60262 protein AP2 domain containing protein, expressedAP2 no original description	192.053	163.333	284.085	343.667	376.869
Lus10035129	RNA.regulation of transcription.AP2/EREBP, APETALA2/Ethylene-responsive element binding protein family	weakly similar to ( 104) AT5G13910 | Symbols: LEP | LEP (LEAFY PETIOLE); DNA binding / transcription factor | chr5:4482450-4483085 REVERSEweakly similar to ( 105) loc_os04g32790 12004.m08376 protein AP2 domain containing protein, expressedAP2 AP2 no original description	1.02337	1	1.03023	1	6.42793
Lus10033963	RNA.regulation of transcription.AP2/EREBP, APETALA2/Ethylene-responsive element binding protein family	weakly similar to ( 147) AT5G18560 | Symbols: PUCHI | PUCHI; DNA binding / transcription factor | chr5:6164859-6165905 REVERSEvery weakly similar to (84.3) ERF4_NICSY Ethylene-responsive transcription factor 4 (Ethylene-responsive element-binding factor 4 homolog) (EREBP-3) (NsERF3) - Nicotiana sylvestris (Wood tobacco)weakly similar to ( 126) loc_os07g47330 12007.m08950 protein branched silkless…	1.02337	1.33333	1.03023	84	1.01604
Lus10014655	hormone metabolism.ethylene.signal transduction	weakly similar to ( 134) AT3G23240 | Symbols: ERF1, ATERF1 | ERF1 (ETHYLENE RESPONSE FACTOR 1); DNA binding / transcription activator/ transcription factor | chr3:8295705-8296361 FORWARDweakly similar to ( 104) loc_os03g64260 12003.m11287 protein ethylene responsive element binding protein, putative, expressedAP2 AP2 no original description	1.02337	1	1.37135	6.33333	1.35297
Lus10006579	hormone metabolism.ethylene.signal transduction	weakly similar to ( 148) AT3G23240 | Symbols: ERF1, ATERF1 | ERF1 (ETHYLENE RESPONSE FACTOR 1); DNA binding / transcription activator/ transcription factor | chr3:8295705-8296361 FORWARDweakly similar to ( 117) loc_os03g64260 12003.m11287 protein ethylene responsive element binding protein, putative, expressedAP2 AP2 no original description	1.02337	4.66667	1.03023	3.66667	3.03867
Lus10014054	RNA.regulation of transcription.AP2/EREBP, APETALA2/Ethylene-responsive element binding protein family	weakly similar to ( 108) AT4G34410 | Symbols: RRTF1 | RRTF1 ({REDOX RESPONSIVE TRANSCRIPTION FACTOR 1); DNA binding / transcription factor | chr4:16451992-16452798 FORWARDvery weakly similar to (82.4) ERF1_ORYSA Ethylene-responsive transcription factor 1 (Ethylene-responsive element-binding factor 1) (EREBP-1) (OsEREBP1) - Oryza sativa (Rice)very weakly similar to (97.4) loc_os08g36920 12008.m076…	25.2432	2	56.0953	383.667	31.4851
Lus10040165	hormone metabolism.ethylene.signal transduction	moderately similar to ( 211) AT4G17500 | Symbols: ATERF-1 | ATERF-1 (ETHYLENE RESPONSIVE ELEMENT BINDING FACTOR 1); DNA binding / transcription activator/ transcription factor | chr4:9759405-9760211 FORWARDweakly similar to ( 173) ERF2_NICSY Ethylene-responsive transcription factor 2 (Ethylene-responsive element-binding factor 2) (EREBP-2) (NsERF2) - Nicotiana sylvestris (Wood tobacco)weakly simi…	24.2198	125	340.49	537.667	717.794
Lus10004368	hormone metabolism.ethylene.signal transduction	moderately similar to ( 225) AT4G17500 | Symbols: ATERF-1 | ATERF-1 (ETHYLENE RESPONSIVE ELEMENT BINDING FACTOR 1); DNA binding / transcription activator/ transcription factor | chr4:9759405-9760211 FORWARDweakly similar to ( 185) ERF2_NICSY Ethylene-responsive transcription factor 2 (Ethylene-responsive element-binding factor 2) (EREBP-2) (NsERF2) - Nicotiana sylvestris (Wood tobacco)weakly simi…	56.6267	64.3333	570.577	1132.33	93.9816
Lus10035076	hormone metabolism.ethylene.signal transduction	AP2 AP2 no original description	1.02337	1	1.03023	1	1.01604
Lus10017907	hormone metabolism.ethylene.signal transduction	AP2 AP2 no original description	1.02337	1.33333	1.03023	1	1.35404
Lus10033664	hormone metabolism.ethylene.signal transduction	very weakly similar to (83.6) AT5G44210 | Symbols: ERF9, ATERF9, ATERF-9 | ERF9 (ERF DOMAIN PROTEIN 9); DNA binding / transcription factor/ transcription repressor | chr5:17806742-17807344 FORWARDvery weakly similar to (87.0) ERF4_TOBAC Ethylene-responsive transcription factor 4 (Ethylene-responsive element-binding factor 4 homolog) (EREBP-3) (NtERF3) - Nicotiana tabacum (Common tobacco)AP2 AP2 n…	111.207	104.333	182.058	268.667	624.135
Lus10042995	hormone metabolism.ethylene.signal transduction	weakly similar to ( 126) AT5G07580 | Symbols: | DNA binding / transcription factor | chr5:2399525-2400349 FORWARDvery weakly similar to (97.8) ERF5_NICSY Ethylene-responsive transcription factor 5 (Ethylene-responsive element-binding factor 5 homolog) (EREBP-4) (NsERF4) - Nicotiana sylvestris (Wood tobacco)weakly similar to ( 102) loc_os04g46240 12004.m09574 protein ethylene response factor 5, pu…	121.781	65	462.826	105	427.744
Lus10032498	hormone metabolism.ethylene.signal transduction	weakly similar to ( 139) AT5G07580 | Symbols: | DNA binding / transcription factor | chr5:2399525-2400349 FORWARDweakly similar to ( 102) ERF5_TOBAC Ethylene-responsive transcription factor 5 (Ethylene-responsive element-binding factor 5 homolog) (EREBP-4) (NtERF4) - Nicotiana tabacum (Common tobacco)weakly similar to ( 104) loc_os04g46240 12004.m09574 protein ethylene response factor 5, putative…	110.524	95.6667	1963.98	363.333	77.8619
Lus10018623	hormone metabolism.ethylene.signal transduction	AP2 AP2 no original description	129.286	46.3333	97.218	283	108.85
Lus10039857	hormone metabolism.ethylene.signal transduction	very weakly similar to (95.5) AT5G44210 | Symbols: ERF9, ATERF9, ATERF-9 | ERF9 (ERF DOMAIN PROTEIN 9); DNA binding / transcription factor/ transcription repressor | chr5:17806742-17807344 FORWARDvery weakly similar to (94.4) ERF4_NICSY Ethylene-responsive transcription factor 4 (Ethylene-responsive element-binding factor 4 homolog) (EREBP-3) (NsERF3) - Nicotiana sylvestris (Wood tobacco)AP2 AP2 …	591.51	172.667	301.689	586.333	919.391
Lus10042996	hormone metabolism.ethylene.signal transduction	weakly similar to ( 169) AT5G51190 | Symbols: | AP2 domain-containing transcription factor, putative | chr5:20800708-20801373 REVERSEweakly similar to ( 153) ERF5_TOBAC Ethylene-responsive transcription factor 5 (Ethylene-responsive element-binding factor 5 homolog) (EREBP-4) (NtERF4) - Nicotiana tabacum (Common tobacco)weakly similar to ( 112) loc_os10g41330 12010.m06897 protein ethylene-respons…	825.18	828.667	6266.6	4983	1829.13
Lus10032499	hormone metabolism.ethylene.signal transduction	weakly similar to ( 158) AT5G51190 | Symbols: | AP2 domain-containing transcription factor, putative | chr5:20800708-20801373 REVERSEweakly similar to ( 155) ERF5_TOBAC Ethylene-responsive transcription factor 5 (Ethylene-responsive element-binding factor 5 homolog) (EREBP-4) (NtERF4) - Nicotiana tabacum (Common tobacco)weakly similar to ( 115) loc_os10g41330 12010.m06897 protein ethylene-respons…	1394.52	900	6776.98	5190	2432.68
Lus10037448	RNA.regulation of transcription.AP2/EREBP, APETALA2/Ethylene-responsive element binding protein family	weakly similar to ( 182) AT1G53910 | Symbols: RAP2.12 | RAP2.12; DNA binding / transcription factor | chr1:20135242-20136581 FORWARDweakly similar to ( 146) ERF1_ORYSA Ethylene-responsive transcription factor 1 (Ethylene-responsive element-binding factor 1) (EREBP-1) (OsEREBP1) - Oryza sativa (Rice)weakly similar to ( 159) loc_os06g09390 12006.m091636 protein ethylene-responsive element binding p…	6365.73	6691.67	2814.12	6760.67	11787.3
Lus10013186	RNA.regulation of transcription.AP2/EREBP, APETALA2/Ethylene-responsive element binding protein family	weakly similar to ( 198) AT1G53910 | Symbols: RAP2.12 | RAP2.12; DNA binding / transcription factor | chr1:20135242-20136581 FORWARDweakly similar to ( 155) ERF1_ORYSA Ethylene-responsive transcription factor 1 (Ethylene-responsive element-binding factor 1) (EREBP-1) (OsEREBP1) - Oryza sativa (Rice)weakly similar to ( 155) loc_os02g54160 12002.m10445 protein ethylene response element binding prot…	6707.87	6971.33	2398.73	6247	15129
Lus10008214	RNA.regulation of transcription.AP2/EREBP, APETALA2/Ethylene-responsive element binding protein family	weakly similar to ( 133) AT3G16770 | Symbols: RAP2.3, ATEBP, ERF72 | ATEBP (ETHYLENE-RESPONSIVE ELEMENT BINDING PROTEIN); DNA binding / protein binding / transcription activator/ transcription factor | chr3:5705784-5706768 FORWARDweakly similar to ( 121) ERF1_ORYSA Ethylene-responsive transcription factor 1 (Ethylene-responsive element-binding factor 1) (EREBP-1) (OsEREBP1) - Oryza sativa (Rice)w…	10.2337	57.6667	6.2048	2757.67	16.9064
Lus10003601	RNA.regulation of transcription.AP2/EREBP, APETALA2/Ethylene-responsive element binding protein family	weakly similar to ( 131) AT3G16770 | Symbols: RAP2.3, ATEBP, ERF72 | ATEBP (ETHYLENE-RESPONSIVE ELEMENT BINDING PROTEIN); DNA binding / protein binding / transcription activator/ transcription factor | chr3:5705784-5706768 FORWARDweakly similar to ( 121) ERF1_ORYSA Ethylene-responsive transcription factor 1 (Ethylene-responsive element-binding factor 1) (EREBP-1) (OsEREBP1) - Oryza sativa (Rice)w…	22.8554	99.6667	105.153	992	301.645
Lus10016827	RNA.regulation of transcription.AP2/EREBP, APETALA2/Ethylene-responsive element binding protein family	weakly similar to ( 132) AT3G16770 | Symbols: RAP2.3, ATEBP, ERF72 | ATEBP (ETHYLENE-RESPONSIVE ELEMENT BINDING PROTEIN); DNA binding / protein binding / transcription activator/ transcription factor | chr3:5705784-5706768 FORWARDvery weakly similar to (94.4) ERF1_ORYSA Ethylene-responsive transcription factor 1 (Ethylene-responsive element-binding factor 1) (EREBP-1) (OsEREBP1) - Oryza sativa (R…	562.856	3239	783.15	5222.67	3325.2
Lus10037487	RNA.regulation of transcription.AP2/EREBP, APETALA2/Ethylene-responsive element binding protein family	weakly similar to ( 110) AT3G16770 | Symbols: RAP2.3, ATEBP, ERF72 | ATEBP (ETHYLENE-RESPONSIVE ELEMENT BINDING PROTEIN); DNA binding / protein binding / transcription activator/ transcription factor | chr3:5705784-5706768 FORWARDvery weakly similar to (82.4) ERF1_ORYSA Ethylene-responsive transcription factor 1 (Ethylene-responsive element-binding factor 1) (EREBP-1) (OsEREBP1) - Oryza sativa (R…	618.459	2023.67	371.175	504.667	252.269
Lus10031657	RNA.regulation of transcription.AP2/EREBP, APETALA2/Ethylene-responsive element binding protein family	weakly similar to ( 186) AT5G51990 | Symbols: CBF4, DREB1D | CBF4 (C- REPEAT-BINDING FACTOR 4); DNA binding / transcription activator/ transcription factor | chr5:21117113-21117787 REVERSEweakly similar to ( 135) loc_os04g48350 12004.m09771 protein dehydration-responsive element-binding protein 1D, putative, expressedAP2 AP2 no original description	165.104	66	114.607	38.6667	99.5598
Lus10027412	RNA.regulation of transcription.AP2/EREBP, APETALA2/Ethylene-responsive element binding protein family	weakly similar to ( 184) AT5G51990 | Symbols: CBF4, DREB1D | CBF4 (C- REPEAT-BINDING FACTOR 4); DNA binding / transcription activator/ transcription factor | chr5:21117113-21117787 REVERSEweakly similar to ( 132) loc_os04g48350 12004.m09771 protein dehydration-responsive element-binding protein 1D, putative, expressedAP2 AP2 no original description	60.3791	44.6667	3.08583	5	60.6887
Lus10031654	RNA.regulation of transcription.AP2/EREBP, APETALA2/Ethylene-responsive element binding protein family	weakly similar to ( 164) AT4G25490 | Symbols: CBF1, DREB1B, ATCBF1 | CBF1 (C-REPEAT/DRE BINDING FACTOR 1); DNA binding / transcription activator/ transcription factor | chr4:13021921-13022562 REVERSEweakly similar to ( 110) loc_os04g48350 12004.m09771 protein dehydration-responsive element-binding protein 1D, putative, expressedAP2 AP2 no original description	2.04675	5.33333	4.47111	22.6667	6.42281
Lus10027414	RNA.regulation of transcription.AP2/EREBP, APETALA2/Ethylene-responsive element binding protein family	weakly similar to ( 178) AT4G25480 | Symbols: DREB1A, CBF3, ATCBF3 | DREB1A (DEHYDRATION RESPONSE ELEMENT B1A); DNA binding / transcription activator/ transcription factor | chr4:13018353-13019003 REVERSEweakly similar to ( 130) loc_os04g48350 12004.m09771 protein dehydration-responsive element-binding protein 1D, putative, expressedAP2 AP2 no original description	2.729	1.66667	3.0929	9.33333	6.09001
Lus10017829	RNA.regulation of transcription.AP2/EREBP, APETALA2/Ethylene-responsive element binding protein family	weakly similar to ( 162) AT1G12610 | Symbols: DDF1 | DDF1 (DWARF AND DELAYED FLOWERING 1); DNA binding / sequence-specific DNA binding / transcription factor | chr1:4290205-4290834 REVERSEweakly similar to ( 132) loc_os04g48350 12004.m09771 protein dehydration-responsive element-binding protein 1D, putative, expressedAP2 no original description	8.52812	9	520.81	268.333	18.9784
Lus10014376	RNA.regulation of transcription.AP2/EREBP, APETALA2/Ethylene-responsive element binding protein family	weakly similar to ( 115) AT2G36450 | Symbols: HRD | HRD (HARDY); DNA binding / transcription activator/ transcription factor | chr2:15294303-15294857 REVERSEvery weakly similar to (94.7) loc_os04g46400 12004.m09589 protein dehydration-responsive element-binding protein 1B, putative, expressedAP2 AP2 no original description	1.02337	16.6667	2.4133	2	1.01604
Lus10031656	RNA.regulation of transcription.AP2/EREBP, APETALA2/Ethylene-responsive element binding protein family	weakly similar to ( 102) AT5G52020 | Symbols: | AP2 domain-containing protein | chr5:21124192-21124890 REVERSEAP2 AP2 no original description	1.02337	1	1.03023	5	1.01604
Lus10031652	RNA.regulation of transcription.AP2/EREBP, APETALA2/Ethylene-responsive element binding protein family	weakly similar to ( 132) AT5G52020 | Symbols: | AP2 domain-containing protein | chr5:21124192-21124890 REVERSEvery weakly similar to (96.7) loc_os02g45420 12002.m09579 protein ap2/EREBP transcription factor, putative, expressedAP2 AP2 no original description	17.0562	43	6.20702	27	32.4759
Lus10027415	not assigned.unknown	no original description	1.02337	1.33333	1.37357	3.66667	26.3996
Lus10031655	RNA.regulation of transcription.AP2/EREBP, APETALA2/Ethylene-responsive element binding protein family	weakly similar to ( 115) AT1G12630 | Symbols: | DNA binding / transcription activator/ transcription factor | chr1:4298897-4299475 FORWARDvery weakly similar to (90.9) loc_os02g45420 12002.m09579 protein ap2/EREBP transcription factor, putative, expressedAP2 AP2 no original description	9.55149	11	14.0825	101.667	32.5124
Lus10027413	RNA.regulation of transcription.AP2/EREBP, APETALA2/Ethylene-responsive element binding protein family	weakly similar to ( 121) AT5G52020 | Symbols: | AP2 domain-containing protein | chr5:21124192-21124890 REVERSEvery weakly similar to (97.1) loc_os02g45420 12002.m09579 protein ap2/EREBP transcription factor, putative, expressedAP2 AP2 no original description	7.16362	4.66667	6.1933	11.6667	15.8957
Lus10004738	RNA.regulation of transcription.AP2/EREBP, APETALA2/Ethylene-responsive element binding protein family	weakly similar to ( 129) AT3G60490 | Symbols: | AP2 domain-containing transcription factor TINY, putative | chr3:22349527-22350297 FORWARDweakly similar to ( 124) loc_os04g46410 12004.m09590 protein dehydration-responsive element-binding protein 1B, putative, expressedAP2 AP2 no original description	15.0095	40.6667	31.8962	88.6667	210.477
Lus10007799	RNA.regulation of transcription.AP2/EREBP, APETALA2/Ethylene-responsive element binding protein family	weakly similar to ( 126) AT3G60490 | Symbols: | AP2 domain-containing transcription factor TINY, putative | chr3:22349527-22350297 FORWARDweakly similar to ( 126) loc_os04g46410 12004.m09590 protein dehydration-responsive element-binding protein 1B, putative, expressedAP2 AP2 no original description	30.3601	52.6667	33.583	129	233.86
Lus10002801	RNA.regulation of transcription.AP2/EREBP, APETALA2/Ethylene-responsive element binding protein family	weakly similar to ( 171) AT5G11590 | Symbols: TINY2 | TINY2 (TINY2); DNA binding / transcription factor | chr5:3727789-3728499 REVERSEweakly similar to ( 135) loc_os10g41130 12010.m06878 protein DREB-like protein, putative, expressedAP2 AP2 no original description	24.9021	154.667	272.49	193.667	6.10459
Lus10001601	RNA.regulation of transcription.AP2/EREBP, APETALA2/Ethylene-responsive element binding protein family	weakly similar to ( 135) AT5G11590 | Symbols: TINY2 | TINY2 (TINY2); DNA binding / transcription factor | chr5:3727789-3728499 REVERSEweakly similar to ( 119) loc_os04g46410 12004.m09590 protein dehydration-responsive element-binding protein 1B, putative, expressedAP2 AP2 no original description	13.9861	41	176.926	100.667	19.6616
Lus10041050	RNA.regulation of transcription.AP2/EREBP, APETALA2/Ethylene-responsive element binding protein family	weakly similar to ( 131) AT1G71450 | Symbols: | AP2 domain-containing transcription factor, putative | chr1:26927088-26927639 FORWARDvery weakly similar to (91.3) loc_os11g13840 12011.m05523 protein CBF-like protein, putative, expressedAP2 AP2 no original description	1.02337	1	1.376	6	1.01604
Lus10006173	RNA.regulation of transcription.AP2/EREBP, APETALA2/Ethylene-responsive element binding protein family	weakly similar to ( 115) AT1G71450 | Symbols: | AP2 domain-containing transcription factor, putative | chr1:26927088-26927639 FORWARDvery weakly similar to (94.4) loc_os11g13840 12011.m05523 protein CBF-like protein, putative, expressedAP2 AP2 no original description	1.02337	1	1.72176	2.33333	2.02682
Lus10041052	RNA.regulation of transcription.AP2/EREBP, APETALA2/Ethylene-responsive element binding protein family	weakly similar to ( 113) AT1G33760 | Symbols: | AP2 domain-containing transcription factor, putative | chr1:12237944-12238498 FORWARDvery weakly similar to (80.9) loc_os02g43940 12002.m09429 protein transcriptional factor TINY, putative, expressedAP2 AP2 no original description	1.02337	9.66667	14.379	58.3333	4.73917
Lus10002953	RNA.regulation of transcription.AP2/EREBP, APETALA2/Ethylene-responsive element binding protein family	weakly similar to ( 117) AT1G33760 | Symbols: | AP2 domain-containing transcription factor, putative | chr1:12237944-12238498 FORWARDAP2 AP2 no original description	20.4675	13.6667	9.62776	197.667	1.01604
Lus10003513	RNA.regulation of transcription.AP2/EREBP, APETALA2/Ethylene-responsive element binding protein family	weakly similar to ( 103) AT1G33760 | Symbols: | AP2 domain-containing transcription factor, putative | chr1:12237944-12238498 FORWARDAP2 AP2 no original description	39.2293	10.6667	2.75178	56	69.0803
Lus10022426	RNA.regulation of transcription.AP2/EREBP, APETALA2/Ethylene-responsive element binding protein family	weakly similar to ( 117) AT5G61890 | Symbols: | AP2 domain-containing transcription factor family protein | chr5:24852639-24853744 REVERSEvery weakly similar to (80.9) ERF2_TOBAC Ethylene-responsive transcription factor 2 (Ethylene-responsive element-binding factor 2) (EREBP-2) (NtERF2) - Nicotiana tabacum (Common tobacco)weakly similar to ( 104) loc_os04g32620 12004.m08360 protein DNA binding pr…	3.07012	11.6667	9.65054	186.333	7.42718
Lus10010632	RNA.regulation of transcription.AP2/EREBP, APETALA2/Ethylene-responsive element binding protein family	weakly similar to ( 150) AT1G75490 | Symbols: | DNA binding / transcription factor | chr1:28336045-28336665 FORWARDvery weakly similar to (80.9) ERF5_NICSY Ethylene-responsive transcription factor 5 (Ethylene-responsive element-binding factor 5 homolog) (EREBP-4) (NsERF4) - Nicotiana sylvestris (Wood tobacco)weakly similar to ( 128) loc_os08g45110 12008.m08481 protein dehydration-responsive eleme…	10.916	84.3333	1.37357	2	1.35717
Lus10012210	RNA.regulation of transcription.AP2/EREBP, APETALA2/Ethylene-responsive element binding protein family	weakly similar to ( 149) AT3G57600 | Symbols: | AP2 domain-containing transcription factor, putative | chr3:21332841-21333674 FORWARDweakly similar to ( 150) loc_os03g07830 12003.m06295 protein dehydration-responsive element-binding protein 2F, putativeAP2 AP2 no original description	8.86924	6.66667	3.77273	7	5.76568
Lus10011319	RNA.regulation of transcription.AP2/EREBP, APETALA2/Ethylene-responsive element binding protein family	weakly similar to ( 146) AT3G57600 | Symbols: | AP2 domain-containing transcription factor, putative | chr3:21332841-21333674 FORWARDweakly similar to ( 148) loc_os03g07830 12003.m06295 protein dehydration-responsive element-binding protein 2F, putativeAP2 AP2 no original description	32.0657	24.3333	15.126	35	32.5468
Lus10018578	RNA.regulation of transcription.AP2/EREBP, APETALA2/Ethylene-responsive element binding protein family	weakly similar to ( 156) AT2G20880 | Symbols: | AP2 domain-containing transcription factor, putative | chr2:8986053-8987063 FORWARDvery weakly similar to (84.7) ERF1_ORYSA Ethylene-responsive transcription factor 1 (Ethylene-responsive element-binding factor 1) (EREBP-1) (OsEREBP1) - Oryza sativa (Rice)weakly similar to ( 139) loc_os04g44670 12004.m09426 protein AP2 domain containing protein, exp…	245.61	45.3333	29.5428	35	137.173
Lus10039809	RNA.regulation of transcription.AP2/EREBP, APETALA2/Ethylene-responsive element binding protein family	weakly similar to ( 165) AT2G20880 | Symbols: | AP2 domain-containing transcription factor, putative | chr2:8986053-8987063 FORWARDvery weakly similar to (82.8) ERF1_ORYSA Ethylene-responsive transcription factor 1 (Ethylene-responsive element-binding factor 1) (EREBP-1) (OsEREBP1) - Oryza sativa (Rice)weakly similar to ( 135) loc_os04g44670 12004.m09426 protein AP2 domain containing protein, exp…	123.487	42	77.7027	53	113.821
Lus10033420	RNA.regulation of transcription.AP2/EREBP, APETALA2/Ethylene-responsive element binding protein family	weakly similar to ( 167) AT1G19210 | Symbols: | AP2 domain-containing transcription factor, putative | chr1:6626973-6627530 REVERSEweakly similar to ( 108) loc_os02g54050 12002.m10434 protein transcriptional factor TINY, putative, expressedAP2 AP2 no original description	321.681	6.66667	854.499	1794.67	154.528
Lus10034885	RNA.regulation of transcription.AP2/EREBP, APETALA2/Ethylene-responsive element binding protein family	weakly similar to ( 160) AT1G19210 | Symbols: | AP2 domain-containing transcription factor, putative | chr1:6626973-6627530 REVERSEweakly similar to ( 103) loc_os02g54050 12002.m10434 protein transcriptional factor TINY, putative, expressedAP2 AP2 no original description	194.1	6.66667	1481.21	1627.67	189.38
Lus10038082	RNA.regulation of transcription.AP2/EREBP, APETALA2/Ethylene-responsive element binding protein family	weakly similar to ( 145) AT5G21960 | Symbols: | AP2 domain-containing transcription factor, putative | chr5:7258560-7259210 REVERSEweakly similar to ( 112) loc_os02g54050 12002.m10434 protein transcriptional factor TINY, putative, expressedAP2 AP2 no original description	39.9116	1.66667	11.7134	67.3333	1.69096
Lus10009798	RNA.regulation of transcription.AP2/EREBP, APETALA2/Ethylene-responsive element binding protein family	weakly similar to ( 134) AT1G19210 | Symbols: | AP2 domain-containing transcription factor, putative | chr1:6626973-6627530 REVERSEweakly similar to ( 106) loc_os02g54050 12002.m10434 protein transcriptional factor TINY, putative, expressedAP2 AP2 no original description	57.9912	1.33333	10.3416	37.3333	2.37115
Lus10028032	RNA.regulation of transcription.AP2/EREBP, APETALA2/Ethylene-responsive element binding protein family	very weakly similar to (89.0) AT1G44830 | Symbols: | AP2 domain-containing transcription factor TINY, putative | chr1:16933792-16934427 FORWARDvery weakly similar to (86.7) loc_os03g15660 12003.m07003 protein AP2 domain containing protein, expressedAP2 AP2 no original description	10.2337	16.3333	83.0686	174.333	22.6743
Lus10003740	RNA.regulation of transcription.AP2/EREBP, APETALA2/Ethylene-responsive element binding protein family	very weakly similar to (97.1) AT1G44830 | Symbols: | AP2 domain-containing transcription factor TINY, putative | chr1:16933792-16934427 FORWARDvery weakly similar to (85.1) loc_os03g15660 12003.m07003 protein AP2 domain containing protein, expressedAP2 AP2 no original description	3.07012	3	13.0605	121.667	21.3445
Lus10041044	RNA.regulation of transcription.AP2/EREBP, APETALA2/Ethylene-responsive element binding protein family	weakly similar to ( 121) AT1G71520 | Symbols: | AP2 domain-containing transcription factor, putative | chr1:26938612-26939043 FORWARDvery weakly similar to (92.4) loc_os01g66270 12001.m12735 protein transcriptional factor TINY, putative no original description	1.3645	3.33333	15.124	22.6667	3.39033
Lus10009468	RNA.regulation of transcription.AP2/EREBP, APETALA2/Ethylene-responsive element binding protein family	weakly similar to ( 124) AT1G22810 | Symbols: | AP2 domain-containing transcription factor, putative | chr1:8074535-8074969 REVERSEvery weakly similar to (87.4) loc_os01g66270 12001.m12735 protein transcriptional factor TINY, putativeAP2 no original description	4.43462	2	3.44331	13.3333	13.8644
Lus10018727	RNA.regulation of transcription.AP2/EREBP, APETALA2/Ethylene-responsive element binding protein family	weakly similar to ( 146) AT5G67190 | Symbols: | AP2 domain-containing transcription factor, putative | chr5:26809135-26809689 REVERSEweakly similar to ( 127) loc_os04g55520 12004.m10443 protein dehydration responsive element binding protein, putative, expressedAP2 AP2 no original description	109.16	60	571.175	215.333	595.571
Lus10010043	RNA.regulation of transcription.AP2/EREBP, APETALA2/Ethylene-responsive element binding protein family	weakly similar to ( 153) AT2G23340 | Symbols: | AP2 domain-containing transcription factor, putative | chr2:9938186-9938716 FORWARDweakly similar to ( 128) loc_os04g55520 12004.m10443 protein dehydration responsive element binding protein, putative, expressedAP2 AP2 no original description	113.936	53.3333	37.0874	69.6667	64.6632
Lus10005716	RNA.regulation of transcription.AP2/EREBP, APETALA2/Ethylene-responsive element binding protein family	weakly similar to ( 195) AT1G15360 | Symbols: SHN1, WIN1 | SHN1 (SHINE 1); DNA binding / sequence-specific DNA binding / transcription factor | chr1:5283609-5284506 FORWARDmoderately similar to ( 203) loc_os02g10760 12002.m06374 protein ethylene responsive element, putative, expressedAP2 AP2 no original description	41.2761	8.33333	1.71248	1.33333	11.8464
Lus10030097	RNA.regulation of transcription.AP2/EREBP, APETALA2/Ethylene-responsive element binding protein family	weakly similar to ( 195) AT1G15360 | Symbols: SHN1, WIN1 | SHN1 (SHINE 1); DNA binding / sequence-specific DNA binding / transcription factor | chr1:5283609-5284506 FORWARDweakly similar to ( 198) loc_os02g10760 12002.m06374 protein ethylene responsive element, putative, expressedAP2 AP2 no original description	14.6684	5.66667	2.41087	3	5.41829
Lus10019414	RNA.regulation of transcription.AP2/EREBP, APETALA2/Ethylene-responsive element binding protein family	weakly similar to ( 149) AT1G15360 | Symbols: SHN1, WIN1 | SHN1 (SHINE 1); DNA binding / sequence-specific DNA binding / transcription factor | chr1:5283609-5284506 FORWARDweakly similar to ( 155) loc_os02g10760 12002.m06374 protein ethylene responsive element, putative, expressedAP2 AP2 no original description	21.1497	24.3333	5.14451	7.33333	3.3788
Lus10016815	hormone metabolism.ethylene.signal transduction	weakly similar to ( 144) AT5G25190 | Symbols: | ethylene-responsive element-binding protein, putative | chr5:8707007-8707655 REVERSEweakly similar to ( 106) loc_os06g08340 12006.m05555 protein ethylene response factor 1, putative, expressedAP2 AP2 no original description	2.04675	8	1.376	5.33333	1.01604
Lus10035859	hormone metabolism.ethylene.signal transduction	weakly similar to ( 132) AT5G25190 | Symbols: | ethylene-responsive element-binding protein, putative | chr5:8707007-8707655 REVERSEweakly similar to ( 106) loc_os06g08340 12006.m05555 protein ethylene response factor 1, putative, expressedAP2 AP2 no original description	1.3645	8.66667	1.37135	6.33333	1.01604
Lus10016669	RNA.regulation of transcription.AP2/EREBP, APETALA2/Ethylene-responsive element binding protein family	weakly similar to ( 154) AT4G13620 | Symbols: | AP2 domain-containing transcription factor, putative | chr4:7932138-7933304 FORWARDvery weakly similar to (84.3) ERF2_NICSY Ethylene-responsive transcription factor 2 (Ethylene-responsive element-binding factor 2) (EREBP-2) (NsERF2) - Nicotiana sylvestris (Wood tobacco)weakly similar to ( 112) loc_os03g09170 12003.m06423 protein DRE binding factor, …	4.0935	1.33333	2.06025	23.6667	7.12384
Lus10007124	RNA.regulation of transcription.AP2/EREBP, APETALA2/Ethylene-responsive element binding protein family	weakly similar to ( 147) AT4G13620 | Symbols: | AP2 domain-containing transcription factor, putative | chr4:7932138-7933304 FORWARDvery weakly similar to (84.3) ERF1_ORYSA Ethylene-responsive transcription factor 1 (Ethylene-responsive element-binding factor 1) (EREBP-1) (OsEREBP1) - Oryza sativa (Rice)weakly similar to ( 112) loc_os03g09170 12003.m06423 protein DRE binding factor, putative, expr…	1.02337	1	1.03023	14.6667	2.70487
Lus10001898	RNA.regulation of transcription.AP2/EREBP, APETALA2/Ethylene-responsive element binding protein family	weakly similar to ( 169) AT1G64380 | Symbols: | AP2 domain-containing transcription factor, putative | chr1:23890981-23891988 REVERSEweakly similar to ( 129) loc_os05g49700 12005.m09040 protein DNA binding protein, putative, expressedAP2 AP2 no original description	313.152	71.6667	325.839	27.3333	122.206
Lus10003889	RNA.regulation of transcription.AP2/EREBP, APETALA2/Ethylene-responsive element binding protein family	weakly similar to ( 166) AT1G64380 | Symbols: | AP2 domain-containing transcription factor, putative | chr1:23890981-23891988 REVERSEweakly similar to ( 130) loc_os05g49700 12005.m09040 protein DNA binding protein, putative, expressedAP2 AP2 no original description	895.452	182	548.601	26	226.582
Lus10022497	RNA.regulation of transcription.AP2/EREBP, APETALA2/Ethylene-responsive element binding protein family	weakly similar to ( 176) AT1G78080 | Symbols: RAP2.4 | RAP2.4 (related to AP2 4); DNA binding / transcription factor | chr1:29364790-29365794 FORWARDweakly similar to ( 137) loc_os02g51670 12002.m10198 protein AP2 domain-containing protein, putative, expressedAP2 AP2 no original description	1369.96	511.333	1512.06	1287.67	1165.08
Lus10016801	RNA.regulation of transcription.AP2/EREBP, APETALA2/Ethylene-responsive element binding protein family	weakly similar to ( 191) AT1G78080 | Symbols: RAP2.4 | RAP2.4 (related to AP2 4); DNA binding / transcription factor | chr1:29364790-29365794 FORWARDweakly similar to ( 149) loc_os02g51670 12002.m10198 protein AP2 domain-containing protein, putative, expressedAP2 AP2 no original description	973.57	450.667	990.359	1243.33	1486.58
Lus10000582	RNA.regulation of transcription.AP2/EREBP, APETALA2/Ethylene-responsive element binding protein family	weakly similar to ( 147) AT4G39780 | Symbols: | AP2 domain-containing transcription factor, putative | chr4:18458216-18459034 REVERSEweakly similar to ( 126) loc_os02g51670 12002.m10198 protein AP2 domain-containing protein, putative, expressedAP2 AP2 no original description	507.252	586	287.269	447.333	1606.27
Lus10019665	RNA.regulation of transcription.AP2/EREBP, APETALA2/Ethylene-responsive element binding protein family	weakly similar to ( 142) AT4G39780 | Symbols: | AP2 domain-containing transcription factor, putative | chr4:18458216-18459034 REVERSEweakly similar to ( 120) loc_os02g51670 12002.m10198 protein AP2 domain-containing protein, putative, expressedAP2 AP2 no original description	172.95	428.667	195.644	544.333	882.259
