# Supplementary material for: Gene Expression Analysis of Different Organs and Identification of AP2 Transcription Factors in Flax (Linum usitatissimum L.)
Source: Plants (Basel). 2023 Sep 13;12(18):3260. doi: 10.3390/plants12183260 (PMC10535939; doi:10.3390/plants12183260)
Supplement: Supplementary file 1 [file plants-12-03260-s001.zip › Supplementary Table S4.xlsx]

## Sheet: DEG>7
	NAME	DESCRIPTION	LyP	LyF	LyL	LyR	LyS
Lus10026477	RNA.regulation of transcription.AP2/EREBP, APETALA2/Ethylene-responsive element binding protein family	moderately similar to ( 251) AT4G36920 | Symbols: AP2, FLO2, FL1 | AP2 (APETALA 2); transcription factor | chr4:17400998-17403140 FORWARDweakly similar to ( 119) BBM2_BRANA Protein BABY BOOM 2 (BnBBM2) - Brassica napus (Rape)moderately similar to ( 265) loc_os03g60430 12003.m10932 protein floral homeotic protein, putative, expressedAP2 AP2 no original description	59.0146	20.6667	27.0817	96.3333	11.1818
Lus10019905	RNA.regulation of transcription.AP2/EREBP, APETALA2/Ethylene-responsive element binding protein family	moderately similar to ( 249) AT4G36920 | Symbols: AP2, FLO2, FL1 | AP2 (APETALA 2); transcription factor | chr4:17400998-17403140 FORWARDweakly similar to ( 116) BBM1_BRANA Protein BABY BOOM 1 (BnBBM1) - Brassica napus (Rape)moderately similar to ( 263) loc_os03g60430 12003.m10932 protein floral homeotic protein, putative, expressedAP2 AP2 no original description	150.436	21.6667	71.6717	206.333	53.1339
Lus10004990	RNA.regulation of transcription.AP2/EREBP, APETALA2/Ethylene-responsive element binding protein family	moderately similar to ( 295) AT4G36920 | Symbols: AP2, FLO2, FL1 | AP2 (APETALA 2); transcription factor | chr4:17400998-17403140 FORWARDweakly similar to ( 111) BBM2_BRANA Protein BABY BOOM 2 (BnBBM2) - Brassica napus (Rape)moderately similar to ( 250) loc_os04g55560 12004.m35488 protein AP2 domain containing protein, expressedAP2 AP2 no original description	123.487	77.6667	400.223	812.667	480.613
Lus10036282	RNA.regulation of transcription.AP2/EREBP, APETALA2/Ethylene-responsive element binding protein family	moderately similar to ( 260) AT1G50680 | Symbols: | AP2 domain-containing transcription factor, putative | chr1:18777601-18778614 REVERSEweakly similar to ( 166) loc_os01g49830 12001.m11168 protein DNA-binding protein RAV1, putative, expressed no original description	310.082	127.333	1327.47	641.667	677.898
Lus10039324	RNA.regulation of transcription.AP2/EREBP, APETALA2/Ethylene-responsive element binding protein family	weakly similar to ( 167) AT4G27950 | Symbols: CRF4 | CRF4 (CYTOKININ RESPONSE FACTOR 4); DNA binding / transcription factor | chr4:13909732-13910739 REVERSEvery weakly similar to (91.3) ERF4_TOBAC Ethylene-responsive transcription factor 4 (Ethylene-responsive element-binding factor 4 homolog) (EREBP-3) (NtERF3) - Nicotiana tabacum (Common tobacco)weakly similar to ( 103) loc_os01g12440 12001.m07…	46.7341	25.6667	38.3501	246.667	104.775
Lus10027573	RNA.regulation of transcription.AP2/EREBP, APETALA2/Ethylene-responsive element binding protein family	weakly similar to ( 178) AT4G27950 | Symbols: CRF4 | CRF4 (CYTOKININ RESPONSE FACTOR 4); DNA binding / transcription factor | chr4:13909732-13910739 REVERSEvery weakly similar to (91.3) ERF2_NICSY Ethylene-responsive transcription factor 2 (Ethylene-responsive element-binding factor 2) (EREBP-2) (NsERF2) - Nicotiana sylvestris (Wood tobacco)weakly similar to ( 108) loc_os01g12440 12001.m07859 pro…	20.1264	23	48.398	153.333	24.0346
Lus10014054	RNA.regulation of transcription.AP2/EREBP, APETALA2/Ethylene-responsive element binding protein family	weakly similar to ( 108) AT4G34410 | Symbols: RRTF1 | RRTF1 ({REDOX RESPONSIVE TRANSCRIPTION FACTOR 1); DNA binding / transcription factor | chr4:16451992-16452798 FORWARDvery weakly similar to (82.4) ERF1_ORYSA Ethylene-responsive transcription factor 1 (Ethylene-responsive element-binding factor 1) (EREBP-1) (OsEREBP1) - Oryza sativa (Rice)very weakly similar to (97.4) loc_os08g36920 12008.m076…	25.2432	2	56.0953	383.667	31.4851
Lus10040165	hormone metabolism.ethylene.signal transduction	moderately similar to ( 211) AT4G17500 | Symbols: ATERF-1 | ATERF-1 (ETHYLENE RESPONSIVE ELEMENT BINDING FACTOR 1); DNA binding / transcription activator/ transcription factor | chr4:9759405-9760211 FORWARDweakly similar to ( 173) ERF2_NICSY Ethylene-responsive transcription factor 2 (Ethylene-responsive element-binding factor 2) (EREBP-2) (NsERF2) - Nicotiana sylvestris (Wood tobacco)weakly simi…	24.2198	125	340.49	537.667	717.794
Lus10032498	hormone metabolism.ethylene.signal transduction	weakly similar to ( 139) AT5G07580 | Symbols: | DNA binding / transcription factor | chr5:2399525-2400349 FORWARDweakly similar to ( 102) ERF5_TOBAC Ethylene-responsive transcription factor 5 (Ethylene-responsive element-binding factor 5 homolog) (EREBP-4) (NtERF4) - Nicotiana tabacum (Common tobacco)weakly similar to ( 104) loc_os04g46240 12004.m09574 protein ethylene response factor 5, putative…	110.524	95.6667	1963.98	363.333	77.8619
Lus10018623	hormone metabolism.ethylene.signal transduction	AP2 AP2 no original description	129.286	46.3333	97.218	283	108.85
Lus10042996	hormone metabolism.ethylene.signal transduction	weakly similar to ( 169) AT5G51190 | Symbols: | AP2 domain-containing transcription factor, putative | chr5:20800708-20801373 REVERSEweakly similar to ( 153) ERF5_TOBAC Ethylene-responsive transcription factor 5 (Ethylene-responsive element-binding factor 5 homolog) (EREBP-4) (NtERF4) - Nicotiana tabacum (Common tobacco)weakly similar to ( 112) loc_os10g41330 12010.m06897 protein ethylene-respons…	825.18	828.667	6266.6	4983	1829.13
Lus10032499	hormone metabolism.ethylene.signal transduction	weakly similar to ( 158) AT5G51190 | Symbols: | AP2 domain-containing transcription factor, putative | chr5:20800708-20801373 REVERSEweakly similar to ( 155) ERF5_TOBAC Ethylene-responsive transcription factor 5 (Ethylene-responsive element-binding factor 5 homolog) (EREBP-4) (NtERF4) - Nicotiana tabacum (Common tobacco)weakly similar to ( 115) loc_os10g41330 12010.m06897 protein ethylene-respons…	1394.52	900	6776.98	5190	2432.68
Lus10013186	RNA.regulation of transcription.AP2/EREBP, APETALA2/Ethylene-responsive element binding protein family	weakly similar to ( 198) AT1G53910 | Symbols: RAP2.12 | RAP2.12; DNA binding / transcription factor | chr1:20135242-20136581 FORWARDweakly similar to ( 155) ERF1_ORYSA Ethylene-responsive transcription factor 1 (Ethylene-responsive element-binding factor 1) (EREBP-1) (OsEREBP1) - Oryza sativa (Rice)weakly similar to ( 155) loc_os02g54160 12002.m10445 protein ethylene response element binding prot…	6707.87	6971.33	2398.73	6247	15129
Lus10008214	RNA.regulation of transcription.AP2/EREBP, APETALA2/Ethylene-responsive element binding protein family	weakly similar to ( 133) AT3G16770 | Symbols: RAP2.3, ATEBP, ERF72 | ATEBP (ETHYLENE-RESPONSIVE ELEMENT BINDING PROTEIN); DNA binding / protein binding / transcription activator/ transcription factor | chr3:5705784-5706768 FORWARDweakly similar to ( 121) ERF1_ORYSA Ethylene-responsive transcription factor 1 (Ethylene-responsive element-binding factor 1) (EREBP-1) (OsEREBP1) - Oryza sativa (Rice)w…	10.2337	57.6667	6.2048	2757.67	16.9064
Lus10003601	RNA.regulation of transcription.AP2/EREBP, APETALA2/Ethylene-responsive element binding protein family	weakly similar to ( 131) AT3G16770 | Symbols: RAP2.3, ATEBP, ERF72 | ATEBP (ETHYLENE-RESPONSIVE ELEMENT BINDING PROTEIN); DNA binding / protein binding / transcription activator/ transcription factor | chr3:5705784-5706768 FORWARDweakly similar to ( 121) ERF1_ORYSA Ethylene-responsive transcription factor 1 (Ethylene-responsive element-binding factor 1) (EREBP-1) (OsEREBP1) - Oryza sativa (Rice)w…	22.8554	99.6667	105.153	992	301.645
Lus10031655	RNA.regulation of transcription.AP2/EREBP, APETALA2/Ethylene-responsive element binding protein family	weakly similar to ( 115) AT1G12630 | Symbols: | DNA binding / transcription activator/ transcription factor | chr1:4298897-4299475 FORWARDvery weakly similar to (90.9) loc_os02g45420 12002.m09579 protein ap2/EREBP transcription factor, putative, expressedAP2 AP2 no original description	9.55149	11	14.0825	101.667	32.5124
Lus10004738	RNA.regulation of transcription.AP2/EREBP, APETALA2/Ethylene-responsive element binding protein family	weakly similar to ( 129) AT3G60490 | Symbols: | AP2 domain-containing transcription factor TINY, putative | chr3:22349527-22350297 FORWARDweakly similar to ( 124) loc_os04g46410 12004.m09590 protein dehydration-responsive element-binding protein 1B, putative, expressedAP2 AP2 no original description	15.0095	40.6667	31.8962	88.6667	210.477
Lus10001601	RNA.regulation of transcription.AP2/EREBP, APETALA2/Ethylene-responsive element binding protein family	weakly similar to ( 135) AT5G11590 | Symbols: TINY2 | TINY2 (TINY2); DNA binding / transcription factor | chr5:3727789-3728499 REVERSEweakly similar to ( 119) loc_os04g46410 12004.m09590 protein dehydration-responsive element-binding protein 1B, putative, expressedAP2 AP2 no original description	13.9861	41	176.926	100.667	19.6616
Lus10033420	RNA.regulation of transcription.AP2/EREBP, APETALA2/Ethylene-responsive element binding protein family	weakly similar to ( 167) AT1G19210 | Symbols: | AP2 domain-containing transcription factor, putative | chr1:6626973-6627530 REVERSEweakly similar to ( 108) loc_os02g54050 12002.m10434 protein transcriptional factor TINY, putative, expressedAP2 AP2 no original description	321.681	6.66667	854.499	1794.67	154.528
Lus10034885	RNA.regulation of transcription.AP2/EREBP, APETALA2/Ethylene-responsive element binding protein family	weakly similar to ( 160) AT1G19210 | Symbols: | AP2 domain-containing transcription factor, putative | chr1:6626973-6627530 REVERSEweakly similar to ( 103) loc_os02g54050 12002.m10434 protein transcriptional factor TINY, putative, expressedAP2 AP2 no original description	194.1	6.66667	1481.21	1627.67	189.38
Lus10018727	RNA.regulation of transcription.AP2/EREBP, APETALA2/Ethylene-responsive element binding protein family	weakly similar to ( 146) AT5G67190 | Symbols: | AP2 domain-containing transcription factor, putative | chr5:26809135-26809689 REVERSEweakly similar to ( 127) loc_os04g55520 12004.m10443 protein dehydration responsive element binding protein, putative, expressedAP2 AP2 no original description	109.16	60	571.175	215.333	595.571
Lus10001898	RNA.regulation of transcription.AP2/EREBP, APETALA2/Ethylene-responsive element binding protein family	weakly similar to ( 169) AT1G64380 | Symbols: | AP2 domain-containing transcription factor, putative | chr1:23890981-23891988 REVERSEweakly similar to ( 129) loc_os05g49700 12005.m09040 protein DNA binding protein, putative, expressedAP2 AP2 no original description	313.152	71.6667	325.839	27.3333	122.206
Lus10003889	RNA.regulation of transcription.AP2/EREBP, APETALA2/Ethylene-responsive element binding protein family	weakly similar to ( 166) AT1G64380 | Symbols: | AP2 domain-containing transcription factor, putative | chr1:23890981-23891988 REVERSEweakly similar to ( 130) loc_os05g49700 12005.m09040 protein DNA binding protein, putative, expressedAP2 AP2 no original description	895.452	182	548.601	26	226.582
Lus10019665	RNA.regulation of transcription.AP2/EREBP, APETALA2/Ethylene-responsive element binding protein family	weakly similar to ( 142) AT4G39780 | Symbols: | AP2 domain-containing transcription factor, putative | chr4:18458216-18459034 REVERSEweakly similar to ( 120) loc_os02g51670 12002.m10198 protein AP2 domain-containing protein, putative, expressedAP2 AP2 no original description	172.95	428.667	195.644	544.333	882.259

## Sheet: 相关系数
genes	Lus10026477	Lus10019905	Lus10004990	Lus10036282	Lus10039324	Lus10027573	Lus10014054	Lus10040165	Lus10032498	Lus10018623	Lus10042996	Lus10032499	Lus10013186	Lus10008214	Lus10003601	Lus10031655	Lus10004738	Lus10001601	Lus10033420	Lus10034885	Lus10018727	Lus10001898	Lus10003889	Lus10019665
Lus10026477	1	0.961815	0.53412	-0.0922925	0.741441	0.81907	0.85168	-0.0434806	-0.126331	0.9003	0.297644	0.271431	-0.352971	0.853944	0.720293	0.751465	-0.279152	0.134172	0.814493	0.55363	-0.446426	-0.210639	-0.0827719	-0.213157
Lus10019905	0.961815	1	0.569839	0.0181061	0.731797	0.745918	0.794584	0.0482455	-0.0982627	0.912271	0.305932	0.305051	-0.24424	0.772217	0.668914	0.709059	-0.16716	0.0977322	0.784644	0.542613	-0.275948	-0.0577094	0.0597855	-0.173796
Lus10004990	0.53412	0.569839	1	0.471537	0.90716	0.855679	0.859459	0.790945	0.154864	0.835638	0.672804	0.66604	0.0874753	0.808182	0.901024	0.90122	0.470512	0.409234	0.840109	0.753416	0.39436	-0.425453	-0.574329	0.452596
Lus10036282	-0.0922925	0.0181061	0.471537	1	0.0765702	0.213044	0.144947	0.438652	0.88839	0.124326	0.870622	0.905784	-0.314478	0.0188733	0.0846837	0.0863391	0.0905777	0.832551	0.418577	0.72206	0.81917	0.425688	0.0634668	-0.106081
Lus10039324	0.741441	0.731797	0.90716	0.0765702	1	0.908835	0.944938	0.611103	-0.203789	0.9414	0.389763	0.366298	0.145881	0.94112	0.985028	0.990699	0.384474	0.112332	0.817267	0.570863	0.00714952	-0.610896	-0.59841	0.449426
Lus10027573	0.81907	0.745918	0.855679	0.213044	0.908835	1	0.992189	0.395164	0.0898526	0.918704	0.619468	0.577564	-0.265925	0.978275	0.944207	0.94854	0.0354388	0.432549	0.958732	0.793985	-0.0838323	-0.488682	-0.543123	0.119442
Lus10014054	0.85168	0.794584	0.859459	0.144947	0.944938	0.992189	1	0.409103	-0.0102639	0.955109	0.54258	0.505187	-0.182394	0.990847	0.96273	0.970615	0.0855717	0.329549	0.939735	0.7356	-0.112324	-0.507974	-0.5244	0.167409
Lus10040165	-0.0434806	0.0482455	0.790945	0.438652	0.611103	0.395164	0.409103	1	0.0248277	0.394622	0.383967	0.400421	0.562428	0.364443	0.587797	0.570016	0.882635	0.139899	0.339086	0.333392	0.7056	-0.442844	-0.623946	0.824749
Lus10032498	-0.126331	-0.0982627	0.154864	0.88839	-0.203789	0.0898526	-0.0102639	0.0248277	1	-0.0900592	0.820587	0.834844	-0.65899	-0.116866	-0.148126	-0.148762	-0.32976	0.925213	0.31345	0.668206	0.545048	0.556446	0.212004	-0.476227
Lus10018623	0.9003	0.912271	0.835638	0.124326	0.9414	0.918704	0.955109	0.394622	-0.0900592	1	0.450065	0.435641	-0.0847397	0.934256	0.908359	0.930539	0.124285	0.191978	0.898095	0.661186	-0.087918	-0.359687	-0.324092	0.151221
Lus10042996	0.297644	0.305932	0.672804	0.870622	0.389763	0.619468	0.54258	0.383967	0.820587	0.450065	1	0.995591	-0.537228	0.443903	0.441819	0.441633	-0.0834276	0.944124	0.766802	0.959139	0.508489	0.132108	-0.18969	-0.171601
Lus10032499	0.271431	0.305051	0.66604	0.905784	0.366298	0.577564	0.505187	0.400421	0.834844	0.435641	0.995591	1	-0.506249	0.398385	0.404891	0.407637	-0.0562255	0.930747	0.741416	0.944971	0.563654	0.196096	-0.129286	-0.169747
Lus10013186	-0.352971	-0.24424	0.0874753	-0.314478	0.145881	-0.265925	-0.182394	0.562428	-0.65899	-0.0847397	-0.537228	-0.506249	1	-0.14795	0.0627451	0.0508376	0.881799	-0.709752	-0.417706	-0.565723	0.263787	-0.403172	-0.292459	0.870227
Lus10008214	0.853944	0.772217	0.808182	0.0188733	0.94112	0.978275	0.990847	0.364443	-0.116866	0.934256	0.443903	0.398385	-0.14795	1	0.965623	0.970747	0.0784638	0.240502	0.8924	0.652975	-0.217218	-0.593788	-0.572053	0.194676
Lus10003601	0.720293	0.668914	0.901024	0.0846837	0.985028	0.944207	0.96273	0.587797	-0.148126	0.908359	0.441819	0.404891	0.0627451	0.965623	1	0.998364	0.329002	0.19771	0.839163	0.614087	-0.0250273	-0.675095	-0.689638	0.425363
Lus10031655	0.751465	0.709059	0.90122	0.0863391	0.990699	0.94854	0.970615	0.570016	-0.148762	0.930539	0.441633	0.407637	0.0508376	0.970747	0.998364	1	0.309998	0.191613	0.852658	0.621504	-0.0343369	-0.641907	-0.647726	0.397977
Lus10004738	-0.279152	-0.16716	0.470512	0.0905777	0.384474	0.0354388	0.0855717	0.882635	-0.32976	0.124285	-0.0834276	-0.0562255	0.881799	0.0784638	0.329002	0.309998	1	-0.305545	-0.0790417	-0.14456	0.57661	-0.462877	-0.517346	0.957632
Lus10001601	0.134172	0.0977322	0.409234	0.832551	0.112332	0.432549	0.329549	0.139899	0.925213	0.191978	0.944124	0.930747	-0.709752	0.240502	0.19771	0.191613	-0.305545	1	0.595279	0.862105	0.414717	0.249612	-0.0862153	-0.374692
Lus10033420	0.814493	0.784644	0.840109	0.418577	0.817267	0.958732	0.939735	0.339086	0.31345	0.898095	0.766802	0.741416	-0.417706	0.8924	0.839163	0.852658	-0.0790417	0.595279	1	0.912999	0.0408018	-0.225953	-0.333704	-0.0640554
Lus10034885	0.55363	0.542613	0.753416	0.72206	0.570863	0.793985	0.7356	0.333392	0.668206	0.661186	0.959139	0.944971	-0.565723	0.652975	0.614087	0.621504	-0.14456	0.862105	0.912999	1	0.305336	0.0219199	-0.221699	-0.193892
Lus10018727	-0.446426	-0.275948	0.39436	0.81917	0.00714952	-0.0838323	-0.112324	0.7056	0.545048	-0.087918	0.508489	0.563654	0.263787	-0.217218	-0.0250273	-0.0343369	0.57661	0.414717	0.0408018	0.305336	1	0.256299	-0.0571212	0.367059
Lus10001898	-0.210639	-0.0577094	-0.425453	0.425688	-0.610896	-0.488682	-0.507974	-0.442844	0.556446	-0.359687	0.132108	0.196096	-0.403172	-0.593788	-0.675095	-0.641907	-0.462877	0.249612	-0.225953	0.0219199	0.256299	1	0.92044	-0.689895
Lus10003889	-0.0827719	0.0597855	-0.574329	0.0634668	-0.59841	-0.543123	-0.5244	-0.623946	0.212004	-0.324092	-0.18969	-0.129286	-0.292459	-0.572053	-0.689638	-0.647726	-0.517346	-0.0862153	-0.333704	-0.221699	-0.0571212	0.92044	1	-0.697337
Lus10019665	-0.213157	-0.173796	0.452596	-0.106081	0.449426	0.119442	0.167409	0.824749	-0.476227	0.151221	-0.171601	-0.169747	0.870227	0.194676	0.425363	0.397977	0.957632	-0.374692	-0.0640554	-0.193892	0.367059	-0.689895	-0.697337	1
