# Supplementary material for: Gene Expression Analysis of Different Organs and Identification of AP2 Transcription Factors in Flax (Linum usitatissimum L.)
Source: Plants (Basel). 2023 Sep 13;12(18):3260. doi: 10.3390/plants12183260 (PMC10535939; doi:10.3390/plants12183260)
Supplement: Supplementary file 1 [file plants-12-03260-s001.zip › Supplementary Table S5.xlsx]

## Sheet: Sheet1
Data quality control
sample	Raw reads	Clean reads	GC(%)	Q30(%)
LyL1	51393922	49974008	49.7	93.5
LyL2	52532474	51286240	48.9	93.6
LyL3	43731866	42734812	49	94.4
LyR1	56976890	54842766	48.8	93
LyR2	43559832	41994332	49	93.6
LyR3	44606882	42474350	49.1	93.2
LyP1	50360384	48184350	48.8	95.68
LyP2	42897612	41873316	48.3	97.61
LyP3	44366994	42713792	48.4	96.27
LyF1	46912580	45430460	49.1	96.84
LyF2	45939966	44151582	49.8	96.11
LyF3	41323834	40078710	49.4	96.99
LyS1	45304004	44077062	48.1	97.29
LyS2	47174426	45725878	47.9	96.93
LyS3	51466316	50204632	47.9	97.55
