# Supplementary material for: Gene Expression Analysis of Different Organs and Identification of AP2 Transcription Factors in Flax (Linum usitatissimum L.)
Source: Plants (Basel). 2023 Sep 13;12(18):3260. doi: 10.3390/plants12183260 (PMC10535939; doi:10.3390/plants12183260)
Supplement: Supplementary file 1 [file plants-12-03260-s001.zip › Supplementary Table S6.xlsx]

## Sheet: 引物
	Fprimer	Rprimer
Lus10004990	ACAATGGCAATTCTCAGGAGTA	CCATTTTTGTGGTGGAGACAAT
Lus10041595	GTAGCAGTAATATTAGCGCTGC	AATAATCCTGGATTTTGCGAGC
Lus10037448	CAAGAAAGCCAAGGTGAACTTC	GTTTCTGAGCTTTAGCCTTTCC
Lus10013186	CAAAGGCTAAAGCTCAGAAACC	TTCATCGATGGTTTCTCTTCCA
Lus10037487	AATCCGGAGCTTCTTCCTTTTC	GTTTCCTCAAATCCAAATCCCC
Lus10032499	GGAAGGAGGATTTGATCACTGA	GCTTTCTTAACAACCTCATCCG
Lus10040165	GATCCAGGGCACTGTTGAATTT	CGATCTCTTCGTGGTAATCCTC
Lus10005149	GGAGACGAGTTCAACTACATGA	ATTCCTCTTCATTTTCGTCCCT
Lus10034316	GCAAGGATGAAGGTTTTGACTT	AAACTCGTCGATTATGTTGCTG
Lus10041456	GGGAGGATGTATGACGATTTCT	GTTGTTGATGATGATCGTCGAG
